# Supplementary material for: The Effect of Maternal Death on the Health of the Husband and Children in a Rural Area of China: A Prospective Cohort Study
Source: PLoS One. 2016 Jun 9;11(6):e0157122. doi: 10.1371/journal.pone.0157122 (PMC4900542; doi:10.1371/journal.pone.0157122)
Supplement: S1 Data — (XLS) [file pone.0157122.s001.xls]

## Sheet: data
ID1	ID2	ID3	ID6	ID7	ID	stunting	malnutrition	Y1	Y211	Y212	Y213	Y214	Y21	YY	YM	YD	Y3	Y31	Y4	Y5	Y6	Y61	Y7	Y8	Y9	YEAR	MONTH	DAY	J1	J2	J3	J4	A01	A011	A02	A021	A03	A04	A05	A06	A07	B101	B102	B1024	B103	B1031	B104	B1041	B105
1	6	1	1	1	100601011	0	0	#NULL!	#NULL!	#NULL!	#NULL!	#NULL!		#NULL!	#NULL!	#NULL!	#NULL!		#NULL!	#NULL!	#NULL!	#NULL!	#NULL!	#NULL!	#NULL!	2009	8	1	3	1	#NULL!	#NULL!	1	4	1	0	3	2	1	2	1	1	2		1	150	1	4	1
1	8	2	1	2	100802012	0	0	#NULL!	#NULL!	#NULL!	#NULL!	#NULL!		#NULL!	#NULL!	#NULL!	#NULL!		#NULL!	#NULL!	#NULL!	#NULL!	#NULL!	#NULL!	#NULL!	2009	9	25	2	1	#NULL!	#NULL!	1	5	1	1	4	3	1	2	1	1	2		1	85	1	30	1
1	18	1	1	1	101801011	0	0	#NULL!	#NULL!	#NULL!	#NULL!	#NULL!		#NULL!	#NULL!	#NULL!	#NULL!		#NULL!	#NULL!	#NULL!	#NULL!	#NULL!	#NULL!	#NULL!	2010	1	22	1	2	#NULL!	#NULL!	1	3	1	0	3	3	1	2	1	1	2		1	80	1	2	1
1	25	1	1	1	102501011	0	0	#NULL!	#NULL!	#NULL!	#NULL!	#NULL!		#NULL!	#NULL!	#NULL!	#NULL!		#NULL!	#NULL!	#NULL!	#NULL!	#NULL!	#NULL!	#NULL!	2010	4	6	2	3	#NULL!	#NULL!	1	5	1	0	3	1	1	2	1	1	2		1	205	1	1	1
1	25	1	1	2	102501012	0	0	#NULL!	#NULL!	#NULL!	#NULL!	#NULL!		#NULL!	#NULL!	#NULL!	#NULL!		#NULL!	#NULL!	#NULL!	#NULL!	#NULL!	#NULL!	#NULL!	2010	4	6	1	4	3	#NULL!	1	4	1	0	3	2	1	2	1	1	2		1	200	1	2	1
2	6	1	1	1	200601011	0	1	#NULL!	#NULL!	#NULL!	#NULL!	#NULL!		#NULL!	#NULL!	#NULL!	#NULL!		#NULL!	#NULL!	#NULL!	#NULL!	#NULL!	#NULL!	#NULL!	2009	8	14	3	#NULL!	#NULL!	#NULL!	1	3	1	0	3	3	1	2	1	1	2		1	100	1	20	1
2	8	1	1	2	200801012	0	1	#NULL!	#NULL!	#NULL!	#NULL!	#NULL!		#NULL!	#NULL!	#NULL!	#NULL!		#NULL!	#NULL!	#NULL!	#NULL!	#NULL!	#NULL!	#NULL!	2009	8	4	3	1	#NULL!	#NULL!	1	4	1	0	3	2	1	2	1	1	1		1	200	1	15	1
2	28	1	1	1	202801011	0	0	#NULL!	#NULL!	#NULL!	#NULL!	#NULL!		#NULL!	#NULL!	#NULL!	#NULL!		#NULL!	#NULL!	#NULL!	#NULL!	#NULL!	#NULL!	#NULL!	2010	6	23	1	#NULL!	#NULL!	#NULL!	1	4	1	0	3	3	1	2	1	1	3		1	60	1	10	2
2	28	1	1	2	202801012	0	0	#NULL!	#NULL!	#NULL!	#NULL!	#NULL!		#NULL!	#NULL!	#NULL!	#NULL!		#NULL!	#NULL!	#NULL!	#NULL!	#NULL!	#NULL!	#NULL!	2010	6	23	1	#NULL!	#NULL!	#NULL!	1	5	1	0	3	3	1	2	1	2	#NULL!		#NULL!	#NULL!	#NULL!	#NULL!	#NULL!
3	2	1	1	1	300201011	#NULL!	#NULL!	#NULL!	#NULL!	#NULL!	#NULL!	#NULL!		#NULL!	#NULL!	#NULL!	#NULL!		#NULL!	#NULL!	#NULL!	#NULL!	#NULL!	#NULL!	#NULL!	2009	6	10	2	#NULL!	#NULL!	#NULL!	1	3	1	0	3	2	1	2	1	1	2		1	200	1	45	1
3	2	1	1	2	300201012	#NULL!	#NULL!	#NULL!	#NULL!	#NULL!	#NULL!	#NULL!		#NULL!	#NULL!	#NULL!	#NULL!		#NULL!	#NULL!	#NULL!	#NULL!	#NULL!	#NULL!	#NULL!	2009	6	10	2	#NULL!	#NULL!	#NULL!	1	3	1	1	2	3	1	2	1	1	3		1	100	1	100	1
3	6	4	1	1	300604011	0	0	#NULL!	#NULL!	#NULL!	#NULL!	#NULL!		#NULL!	#NULL!	#NULL!	#NULL!		#NULL!	#NULL!	#NULL!	#NULL!	#NULL!	#NULL!	#NULL!	2010	5	27	2	1	#NULL!	#NULL!	1	3	1	1	2	1	1	2	1	2	#NULL!		#NULL!	#NULL!	#NULL!	#NULL!	#NULL!
3	6	4	1	2	300604012	0	0	#NULL!	#NULL!	#NULL!	#NULL!	#NULL!		#NULL!	#NULL!	#NULL!	#NULL!		#NULL!	#NULL!	#NULL!	#NULL!	#NULL!	#NULL!	#NULL!	2010	5	27	2	1	#NULL!	#NULL!	1	4	1	3	2	2	1	2	1	1	3		1	200	1	1	1
3	8	1	1	1	300801011	0	0	#NULL!	#NULL!	#NULL!	#NULL!	#NULL!		#NULL!	#NULL!	#NULL!	#NULL!		#NULL!	#NULL!	#NULL!	#NULL!	#NULL!	#NULL!	#NULL!	2009	7	5	2	#NULL!	#NULL!	#NULL!	1	6	1	1	4	2	1	2	1	1	2		1	360	1	30	1
3	8	1	1	2	300801012	0	0	#NULL!	#NULL!	#NULL!	#NULL!	#NULL!		#NULL!	#NULL!	#NULL!	#NULL!		#NULL!	#NULL!	#NULL!	#NULL!	#NULL!	#NULL!	#NULL!	2009	7	5	1	#NULL!	#NULL!	#NULL!	1	5	1	1	4	2	1	2	1	1	2		1	300	1	15	1
3	12	2	1	1	301202011	0	0	#NULL!	#NULL!	#NULL!	#NULL!	#NULL!		#NULL!	#NULL!	#NULL!	#NULL!		#NULL!	#NULL!	#NULL!	#NULL!	#NULL!	#NULL!	#NULL!	2009	12	11	2	3	4	1	1	4	1	0	3	3	1	2	1	1	3		1	50	1	40	1
3	12	3	1	1	301203011	1	1	#NULL!	#NULL!	#NULL!	#NULL!	#NULL!		#NULL!	#NULL!	#NULL!	#NULL!		#NULL!	#NULL!	#NULL!	#NULL!	#NULL!	#NULL!	#NULL!	2009	12	11	2	1	#NULL!	#NULL!	1	2	1	0	1	2	1	2	1	1	3		1	75	1	25	1
3	12	3	1	2	301203012	0	1	#NULL!	#NULL!	#NULL!	#NULL!	#NULL!		#NULL!	#NULL!	#NULL!	#NULL!		#NULL!	#NULL!	#NULL!	#NULL!	#NULL!	#NULL!	#NULL!	2009	12	11	2	1	#NULL!	#NULL!	1	2	1	0	1	2	1	2	1	1	3		1	70	1	2	1
3	12	4	1	1	301204011	#NULL!	#NULL!	#NULL!	#NULL!	#NULL!	#NULL!	#NULL!		#NULL!	#NULL!	#NULL!	#NULL!		#NULL!	#NULL!	#NULL!	#NULL!	#NULL!	#NULL!	#NULL!	2010	2	2	2	#NULL!	#NULL!	#NULL!	1	5	1	3	2	2	1	2	1	1	2		1	80	1	10	1
3	12	4	1	2	301204012	#NULL!	#NULL!	#NULL!	#NULL!	#NULL!	#NULL!	#NULL!		#NULL!	#NULL!	#NULL!	#NULL!		#NULL!	#NULL!	#NULL!	#NULL!	#NULL!	#NULL!	#NULL!	2010	2	2	3	#NULL!	#NULL!	#NULL!	1	3	1	1	2	2	1	2	1	1	2		1	30	1	6	1
3	18	2	1	2	301802012	0	0	#NULL!	#NULL!	#NULL!	#NULL!	#NULL!		#NULL!	#NULL!	#NULL!	#NULL!		#NULL!	#NULL!	#NULL!	#NULL!	#NULL!	#NULL!	#NULL!	2010	1	22	2	1	#NULL!	#NULL!	1	5	1	1	4	3	1	2	1	1	2		1	60	1	1	1
3	26	2	1	1	302602011	0	0	#NULL!	#NULL!	#NULL!	#NULL!	#NULL!		#NULL!	#NULL!	#NULL!	#NULL!		#NULL!	#NULL!	#NULL!	#NULL!	#NULL!	#NULL!	#NULL!	2010	2	3	1	#NULL!	#NULL!	#NULL!	1	5	1	0	3	2	1	2	1	1	4	简易木板房	1	110	1	25	1
3	26	2	1	2	302602012	0	1	#NULL!	#NULL!	#NULL!	#NULL!	#NULL!		#NULL!	#NULL!	#NULL!	#NULL!		#NULL!	#NULL!	#NULL!	#NULL!	#NULL!	#NULL!	#NULL!	2010	2	3	2	1	#NULL!	#NULL!	1	4	1	2	2	2	1	2	1	1	4	茅草房	1	60	1	30	1
3	26	3	1	1	302603011	0	0	#NULL!	#NULL!	#NULL!	#NULL!	#NULL!		#NULL!	#NULL!	#NULL!	#NULL!		#NULL!	#NULL!	#NULL!	#NULL!	#NULL!	#NULL!	#NULL!	2010	2	4	1	4	2	10	1	11	1	0	3	2	1	2	1	1	2		1	220	1	30	1
3	26	3	1	2	302603012	0	0	#NULL!	#NULL!	#NULL!	#NULL!	#NULL!		#NULL!	#NULL!	#NULL!	#NULL!		#NULL!	#NULL!	#NULL!	#NULL!	#NULL!	#NULL!	#NULL!	2010	2	4	1	#NULL!	#NULL!	#NULL!	1	7	1	0	3	2	1	2	1	1	3		1	250	1	10	1
3	29	2	1	2	302902012	0	0	#NULL!	#NULL!	#NULL!	#NULL!	#NULL!		#NULL!	#NULL!	#NULL!	#NULL!		#NULL!	#NULL!	#NULL!	#NULL!	#NULL!	#NULL!	#NULL!	2009	11	27	1	#NULL!	#NULL!	#NULL!	1	3	1	1	2	2	1	2	1	2	#NULL!		#NULL!	#NULL!	#NULL!	#NULL!	#NULL!
3	29	3	1	1	302903011	1	1	#NULL!	#NULL!	#NULL!	#NULL!	#NULL!		#NULL!	#NULL!	#NULL!	#NULL!		#NULL!	#NULL!	#NULL!	#NULL!	#NULL!	#NULL!	#NULL!	2010	1	31	1	#NULL!	#NULL!	#NULL!	1	3	1	1	2	2	1	2	1	1	2		1	50	1	10	1
3	40	1	1	1	304001011	0	0	#NULL!	#NULL!	#NULL!	#NULL!	#NULL!		#NULL!	#NULL!	#NULL!	#NULL!		#NULL!	#NULL!	#NULL!	#NULL!	#NULL!	#NULL!	#NULL!	2010	1	24	2	#NULL!	#NULL!	#NULL!	1	6	1	0	3	2	1	2	1	1	3		1	70	1	5	1
3	40	1	1	2	304001012	#NULL!	#NULL!	#NULL!	#NULL!	#NULL!	#NULL!	#NULL!		#NULL!	#NULL!	#NULL!	#NULL!		#NULL!	#NULL!	#NULL!	#NULL!	#NULL!	#NULL!	#NULL!	2010	1	24	2	#NULL!	#NULL!	#NULL!	1	4	1	1	4	2	1	2	1	1	3		1	80	1	20	1
3	41	1	1	1	304101011	0	0	#NULL!	#NULL!	#NULL!	#NULL!	#NULL!		#NULL!	#NULL!	#NULL!	#NULL!		#NULL!	#NULL!	#NULL!	#NULL!	#NULL!	#NULL!	#NULL!	2010	1	24	1	#NULL!	#NULL!	#NULL!	1	4	1	2	2	3	1	2	1	1	3		1	35	1	35	1
3	41	1	1	2	304101012	0	0	#NULL!	#NULL!	#NULL!	#NULL!	#NULL!		#NULL!	#NULL!	#NULL!	#NULL!		#NULL!	#NULL!	#NULL!	#NULL!	#NULL!	#NULL!	#NULL!	2010	1	24	2	#NULL!	#NULL!	#NULL!	1	4	1	2	2	3	1	2	1	1	3		1	30	1	50	1
3	43	1	1	1	304301011	#NULL!	#NULL!	#NULL!	#NULL!	#NULL!	#NULL!	#NULL!		#NULL!	#NULL!	#NULL!	#NULL!		#NULL!	#NULL!	#NULL!	#NULL!	#NULL!	#NULL!	#NULL!	2010	1	28	2	#NULL!	#NULL!	#NULL!	1	6	1	1	4	2	1	2	1	1	1		1	100	1	3	1
3	43	1	1	2	304301012	#NULL!	#NULL!	#NULL!	#NULL!	#NULL!	#NULL!	#NULL!		#NULL!	#NULL!	#NULL!	#NULL!		#NULL!	#NULL!	#NULL!	#NULL!	#NULL!	#NULL!	#NULL!	2010	1	28	1	#NULL!	#NULL!	#NULL!	1	3	1	1	2	2	1	2	1	1	1		1	80	1	5	1
3	45	1	1	2	304501012	0	0	#NULL!	#NULL!	#NULL!	#NULL!	#NULL!		#NULL!	#NULL!	#NULL!	#NULL!		#NULL!	#NULL!	#NULL!	#NULL!	#NULL!	#NULL!	#NULL!	2010	1	31	2	3	#NULL!	#NULL!	1	6	1	0	3	2	1	2	1	1	2		1	120	1	18	1
3	47	1	1	1	304701011	0	0	#NULL!	#NULL!	#NULL!	#NULL!	#NULL!		#NULL!	#NULL!	#NULL!	#NULL!		#NULL!	#NULL!	#NULL!	#NULL!	#NULL!	#NULL!	#NULL!	2010	2	1	2	1	#NULL!	#NULL!	1	7	1	0	3	3	1	2	1	1	4	木房	1	85	1	10	1
3	59	1	1	2	305901012	0	0	#NULL!	#NULL!	#NULL!	#NULL!	#NULL!		#NULL!	#NULL!	#NULL!	#NULL!		#NULL!	#NULL!	#NULL!	#NULL!	#NULL!	#NULL!	#NULL!	2010	5	28	2	1	#NULL!	#NULL!	1	6	1	1	4	2	1	2	1	1	1		1	280	1	1	1
3	59	2	1	1	305902011	0	0	#NULL!	#NULL!	#NULL!	#NULL!	#NULL!		#NULL!	#NULL!	#NULL!	#NULL!		#NULL!	#NULL!	#NULL!	#NULL!	#NULL!	#NULL!	#NULL!	2010	5	29	2	1	#NULL!	#NULL!	1	6	1	2	4	3	1	2	1	3	#NULL!		#NULL!	#NULL!	#NULL!	#NULL!	#NULL!
3	59	2	1	2	305902012	0	0	#NULL!	#NULL!	#NULL!	#NULL!	#NULL!		#NULL!	#NULL!	#NULL!	#NULL!		#NULL!	#NULL!	#NULL!	#NULL!	#NULL!	#NULL!	#NULL!	2010	5	29	1	#NULL!	#NULL!	#NULL!	1	4	1	0	3	2	1	2	1	1	3		1	120	1	24	1
1	2	1	1	2	100201012	0	0	#NULL!	#NULL!	#NULL!	#NULL!	#NULL!		#NULL!	#NULL!	#NULL!	#NULL!		#NULL!	#NULL!	#NULL!	#NULL!	#NULL!	#NULL!	#NULL!	2009	6	7	2	1	#NULL!	#NULL!	1	2	1	0	1	2	1	2	1	1	2		1	162	1	2	1
1	3	1	1	1	100301011	0	0	#NULL!	#NULL!	#NULL!	#NULL!	#NULL!		#NULL!	#NULL!	#NULL!	#NULL!		#NULL!	#NULL!	#NULL!	#NULL!	#NULL!	#NULL!	#NULL!	2009	6	8	2	1	#NULL!	#NULL!	1	3	1	1	2	2	1	2	1	1	2		1	60	1	26	1
1	3	1	1	2	100301012	0	0	#NULL!	#NULL!	#NULL!	#NULL!	#NULL!		#NULL!	#NULL!	#NULL!	#NULL!		#NULL!	#NULL!	#NULL!	#NULL!	#NULL!	#NULL!	#NULL!	2009	6	8	2	1	3	#NULL!	1	5	1	1	4	2	1	2	1	1	2		1	120	1	15.5	1
1	5	1	1	1	100501011	0	0	#NULL!	#NULL!	#NULL!	#NULL!	#NULL!		#NULL!	#NULL!	#NULL!	#NULL!		#NULL!	#NULL!	#NULL!	#NULL!	#NULL!	#NULL!	#NULL!	2009	7	22	2	1	#NULL!	#NULL!	1	3	1	1	2	2	1	2	1	1	2		1	72	1	9	1
1	8	1	1	1	100801011	0	0	#NULL!	#NULL!	#NULL!	#NULL!	#NULL!		#NULL!	#NULL!	#NULL!	#NULL!		#NULL!	#NULL!	#NULL!	#NULL!	#NULL!	#NULL!	#NULL!	2009	9	24	1	3	#NULL!	#NULL!	1	8	1	0	3	3	1	2	1	1	2		1	150	1	2.5	1
1	9	1	1	1	100901011	0	0	#NULL!	#NULL!	#NULL!	#NULL!	#NULL!		#NULL!	#NULL!	#NULL!	#NULL!		#NULL!	#NULL!	#NULL!	#NULL!	#NULL!	#NULL!	#NULL!	2009	9	26	3	2	#NULL!	#NULL!	1	7	1	0	3	3	1	2	1	1	2		1	100	1	23	1
1	10	1	1	1	101001011	0	0	#NULL!	#NULL!	#NULL!	#NULL!	#NULL!		#NULL!	#NULL!	#NULL!	#NULL!		#NULL!	#NULL!	#NULL!	#NULL!	#NULL!	#NULL!	#NULL!	2009	9	27	1	#NULL!	#NULL!	#NULL!	1	3	1	1	2	2	1	2	1	1	2		1	100	1	12.5	1
1	10	1	1	2	101001012	0	0	#NULL!	#NULL!	#NULL!	#NULL!	#NULL!		#NULL!	#NULL!	#NULL!	#NULL!		#NULL!	#NULL!	#NULL!	#NULL!	#NULL!	#NULL!	#NULL!	2009	9	27	1	2	#NULL!	#NULL!	1	5	1	1	4	2	1	2	1	1	2		1	100	1	15	1
1	11	2	1	1	101102011	0	0	#NULL!	#NULL!	#NULL!	#NULL!	#NULL!		#NULL!	#NULL!	#NULL!	#NULL!		#NULL!	#NULL!	#NULL!	#NULL!	#NULL!	#NULL!	#NULL!	2009	10	9	3	1	#NULL!	#NULL!	1	6	1	1	4	2	1	2	1	1	2		1	40	1	50	1
1	12	1	1	2	101201012	0	0	#NULL!	#NULL!	#NULL!	#NULL!	#NULL!		#NULL!	#NULL!	#NULL!	#NULL!		#NULL!	#NULL!	#NULL!	#NULL!	#NULL!	#NULL!	#NULL!	2009	12	5	1	2	#NULL!	#NULL!	1	4	1	2	2	2	1	2	1	1	2		1	100	1	15	1
1	14	1	1	2	101401012	0	0	#NULL!	#NULL!	#NULL!	#NULL!	#NULL!		#NULL!	#NULL!	#NULL!	#NULL!		#NULL!	#NULL!	#NULL!	#NULL!	#NULL!	#NULL!	#NULL!	2009	12	13	3	1	#NULL!	#NULL!	1	3	1	0	3	2	1	2	1	1	2		1	60	1	25	1
1	16	1	1	1	101601011	0	0	#NULL!	#NULL!	#NULL!	#NULL!	#NULL!		#NULL!	#NULL!	#NULL!	#NULL!		#NULL!	#NULL!	#NULL!	#NULL!	#NULL!	#NULL!	#NULL!	2010	1	15	1	2	#NULL!	#NULL!	1	7	1	0	4	2	1	2	1	1	2		1	160	1	2	1
1	16	1	1	2	101601012	0	0	#NULL!	#NULL!	#NULL!	#NULL!	#NULL!		#NULL!	#NULL!	#NULL!	#NULL!		#NULL!	#NULL!	#NULL!	#NULL!	#NULL!	#NULL!	#NULL!	2010	1	15	2	1	#NULL!	#NULL!	1	5	1	0	3	2	1	2	1	1	2		1	145	1	1	1
1	19	1	1	1	101901011	0	0	#NULL!	#NULL!	#NULL!	#NULL!	#NULL!		#NULL!	#NULL!	#NULL!	#NULL!		#NULL!	#NULL!	#NULL!	#NULL!	#NULL!	#NULL!	#NULL!	2010	1	23	3	1	2	#NULL!	1	6	1	0	3	2	1	2	1	1	2		1	80	1	1.5	1
1	20	1	1	2	102001012	0	0	#NULL!	#NULL!	#NULL!	#NULL!	#NULL!		#NULL!	#NULL!	#NULL!	#NULL!		#NULL!	#NULL!	#NULL!	#NULL!	#NULL!	#NULL!	#NULL!	2010	1	27	1	2	#NULL!	#NULL!	1	3	1	1	2	2	1	2	1	1	2		1	101	1	15	1
1	32	1	1	1	103201011	0	0	#NULL!	#NULL!	#NULL!	#NULL!	#NULL!		#NULL!	#NULL!	#NULL!	#NULL!		#NULL!	#NULL!	#NULL!	#NULL!	#NULL!	#NULL!	#NULL!	2010	6	24	2	#NULL!	#NULL!	#NULL!	1	5	1	1	4	2	1	2	1	1	2		1	150	1	20	1
1	33	1	1	1	103301011	0	0	#NULL!	#NULL!	#NULL!	#NULL!	#NULL!		#NULL!	#NULL!	#NULL!	#NULL!		#NULL!	#NULL!	#NULL!	#NULL!	#NULL!	#NULL!	#NULL!	2010	6	29	1	3	2	#NULL!	1	5	1	1	4	3	1	2	1	1	2		1	200	1	17	1
2	1	1	1	1	200101011	0	1	#NULL!	#NULL!	#NULL!	#NULL!	#NULL!		#NULL!	#NULL!	#NULL!	#NULL!		#NULL!	#NULL!	#NULL!	#NULL!	#NULL!	#NULL!	#NULL!	2009	5	19	3	2	1	#NULL!	1	4	1	0	3	2	1	2	1	1	2		1	160	1	1	1
2	2	1	1	2	200201012	0	0	#NULL!	#NULL!	#NULL!	#NULL!	#NULL!		#NULL!	#NULL!	#NULL!	#NULL!		#NULL!	#NULL!	#NULL!	#NULL!	#NULL!	#NULL!	#NULL!	2009	5	24	2	1	#NULL!	#NULL!	1	5	1	2	4	3	1	2	1	1	2		1	70	1	20	1
2	2	5	1	1	200205011	0	0	#NULL!	#NULL!	#NULL!	#NULL!	#NULL!		#NULL!	#NULL!	#NULL!	#NULL!		#NULL!	#NULL!	#NULL!	#NULL!	#NULL!	#NULL!	#NULL!	2010	3	10	1	2	#NULL!	#NULL!	1	4	1	0	3	2	1	2	1	1	2		1	120	1	2	1
2	3	1	1	2	200301012	0	0	#NULL!	#NULL!	#NULL!	#NULL!	#NULL!		#NULL!	#NULL!	#NULL!	#NULL!		#NULL!	#NULL!	#NULL!	#NULL!	#NULL!	#NULL!	#NULL!	2009	6	5	1	3	#NULL!	#NULL!	1	6	1	1	4	3	1	2	1	1	2		1	100	1	11	1
2	4	3	1	2	200403012	0	0	#NULL!	#NULL!	#NULL!	#NULL!	#NULL!		#NULL!	#NULL!	#NULL!	#NULL!		#NULL!	#NULL!	#NULL!	#NULL!	#NULL!	#NULL!	#NULL!	2010	1	15	1	#NULL!	#NULL!	#NULL!	1	5	1	0	3	2	1	2	1	1	1		1	140	1	15	1
2	5	1	1	1	200501011	0	0	#NULL!	#NULL!	#NULL!	#NULL!	#NULL!		#NULL!	#NULL!	#NULL!	#NULL!		#NULL!	#NULL!	#NULL!	#NULL!	#NULL!	#NULL!	#NULL!	2009	8	25	3	#NULL!	#NULL!	#NULL!	1	6	1	1	4	1	1	2	1	1	1		1	150	2	#NULL!	1
2	5	1	1	2	200501012	0	1	#NULL!	#NULL!	#NULL!	#NULL!	#NULL!		#NULL!	#NULL!	#NULL!	#NULL!		#NULL!	#NULL!	#NULL!	#NULL!	#NULL!	#NULL!	#NULL!	2009	8	25	1	3	#NULL!	#NULL!	1	5	1	1	4	1	1	2	1	1	1		1	200	1	9	1
2	7	1	1	1	200701011	0	0	#NULL!	#NULL!	#NULL!	#NULL!	#NULL!		#NULL!	#NULL!	#NULL!	#NULL!		#NULL!	#NULL!	#NULL!	#NULL!	#NULL!	#NULL!	#NULL!	2009	8	19	3	1	#NULL!	#NULL!	1	6	1	0	3	1	1	2	1	1	1		1	100	1	3	1
2	10	1	1	1	201001011	0	0	#NULL!	#NULL!	#NULL!	#NULL!	#NULL!		#NULL!	#NULL!	#NULL!	#NULL!		#NULL!	#NULL!	#NULL!	#NULL!	#NULL!	#NULL!	#NULL!	2009	7	23	1	#NULL!	#NULL!	#NULL!	1	5	1	1	4	2	1	2	1	1	1		1	500	1	2	1
2	10	2	1	2	201002012	0	0	#NULL!	#NULL!	#NULL!	#NULL!	#NULL!		#NULL!	#NULL!	#NULL!	#NULL!		#NULL!	#NULL!	#NULL!	#NULL!	#NULL!	#NULL!	#NULL!	2009	11	5	1	#NULL!	#NULL!	#NULL!	1	5	1	0	3	2	1	2	1	1	2		1	120	1	15	1
2	12	1	1	2	201201012	0	0	#NULL!	#NULL!	#NULL!	#NULL!	#NULL!		#NULL!	#NULL!	#NULL!	#NULL!		#NULL!	#NULL!	#NULL!	#NULL!	#NULL!	#NULL!	#NULL!	2009	11	24	1	2	#NULL!	#NULL!	1	6	1	2	4	2	1	2	1	1	2		1	85	1	4.5	1
2	13	2	1	2	201302012	0	0	#NULL!	#NULL!	#NULL!	#NULL!	#NULL!		#NULL!	#NULL!	#NULL!	#NULL!		#NULL!	#NULL!	#NULL!	#NULL!	#NULL!	#NULL!	#NULL!	2009	12	1	1	2	#NULL!	#NULL!	1	3	1	1	2	2	1	2	1	1	2		1	130	1	10	1
2	14	2	1	2	201402012	0	0	#NULL!	#NULL!	#NULL!	#NULL!	#NULL!		#NULL!	#NULL!	#NULL!	#NULL!		#NULL!	#NULL!	#NULL!	#NULL!	#NULL!	#NULL!	#NULL!	2009	12	4	1	2	#NULL!	#NULL!	1	3	1	1	2	2	1	2	1	1	2		1	100	1	6	1
2	14	3	1	1	201403011	0	0	#NULL!	#NULL!	#NULL!	#NULL!	#NULL!		#NULL!	#NULL!	#NULL!	#NULL!		#NULL!	#NULL!	#NULL!	#NULL!	#NULL!	#NULL!	#NULL!	2010	6	18	2	#NULL!	#NULL!	#NULL!	1	7	1	1	4	1	1	2	1	1	1		1	400	1	8	1
2	14	4	1	1	201404011	0	0	#NULL!	#NULL!	#NULL!	#NULL!	#NULL!		#NULL!	#NULL!	#NULL!	#NULL!		#NULL!	#NULL!	#NULL!	#NULL!	#NULL!	#NULL!	#NULL!	2010	8	25	2	#NULL!	#NULL!	#NULL!	1	3	1	1	2	2	1	2	1	1	2		1	200	1	5	1
2	16	1	1	2	201601012	0	1	#NULL!	#NULL!	#NULL!	#NULL!	#NULL!		#NULL!	#NULL!	#NULL!	#NULL!		#NULL!	#NULL!	#NULL!	#NULL!	#NULL!	#NULL!	#NULL!	2009	12	15	1	#NULL!	#NULL!	#NULL!	1	3	1	1	2	2	1	2	1	1	1		1	200	1	15	1
2	16	2	1	2	201602012	0	0	#NULL!	#NULL!	#NULL!	#NULL!	#NULL!		#NULL!	#NULL!	#NULL!	#NULL!		#NULL!	#NULL!	#NULL!	#NULL!	#NULL!	#NULL!	#NULL!	2010	2	28	1	#NULL!	#NULL!	#NULL!	1	3	1	1	2	1	1	2	1	1	1		1	130	1	10	1
2	20	1	1	1	202001011	0	0	#NULL!	#NULL!	#NULL!	#NULL!	#NULL!		#NULL!	#NULL!	#NULL!	#NULL!		#NULL!	#NULL!	#NULL!	#NULL!	#NULL!	#NULL!	#NULL!	2010	3	1	1	#NULL!	#NULL!	#NULL!	1	5	1	1	4	3	1	2	1	1	2		1	80	1	6	1
3	1	1	1	1	300101011	0	0	#NULL!	#NULL!	#NULL!	#NULL!	#NULL!		#NULL!	#NULL!	#NULL!	#NULL!		#NULL!	#NULL!	#NULL!	#NULL!	#NULL!	#NULL!	#NULL!	2009	6	8	3	#NULL!	#NULL!	#NULL!	1	4	1	1	4	2	1	2	1	1	3		1	120	1	30	1
3	2	1	2	1	300201021	#NULL!	#NULL!	#NULL!	#NULL!	#NULL!	#NULL!	#NULL!		#NULL!	#NULL!	#NULL!	#NULL!		#NULL!	#NULL!	#NULL!	#NULL!	#NULL!	#NULL!	#NULL!	2009	6	10	2	#NULL!	#NULL!	#NULL!	1	4	1	0	3	2	1	2	1	1	1		1	150	1	24	1
3	2	1	2	2	300201022	#NULL!	#NULL!	#NULL!	#NULL!	#NULL!	#NULL!	#NULL!		#NULL!	#NULL!	#NULL!	#NULL!		#NULL!	#NULL!	#NULL!	#NULL!	#NULL!	#NULL!	#NULL!	2009	6	10	2	#NULL!	#NULL!	#NULL!	1	5	1	0	3	2	1	2	1	1	1		1	85	1	25	1
3	5	1	1	1	300501011	1	1	#NULL!	#NULL!	#NULL!	#NULL!	#NULL!		#NULL!	#NULL!	#NULL!	#NULL!		#NULL!	#NULL!	#NULL!	#NULL!	#NULL!	#NULL!	#NULL!	2009	8	14	4	2	3	1	1	6	1	0	3	2	1	2	1	1	1		1	220	1	6	1
3	5	1	1	2	300501012	0	0	#NULL!	#NULL!	#NULL!	#NULL!	#NULL!		#NULL!	#NULL!	#NULL!	#NULL!		#NULL!	#NULL!	#NULL!	#NULL!	#NULL!	#NULL!	#NULL!	2009	8	14	3	4	1	2	1	4	1	0	3	2	1	2	1	1	1		1	300	1	25	1
3	6	2	1	2	300602012	0	0	#NULL!	#NULL!	#NULL!	#NULL!	#NULL!		#NULL!	#NULL!	#NULL!	#NULL!		#NULL!	#NULL!	#NULL!	#NULL!	#NULL!	#NULL!	#NULL!	2009	12	2	1	#NULL!	#NULL!	#NULL!	1	3	1	0	3	2	1	2	1	1	4	土木	1	80	1	19	1
3	6	3	1	1	300603011	0	0	#NULL!	#NULL!	#NULL!	#NULL!	#NULL!		#NULL!	#NULL!	#NULL!	#NULL!		#NULL!	#NULL!	#NULL!	#NULL!	#NULL!	#NULL!	#NULL!	2010	5	27	1	#NULL!	#NULL!	#NULL!	1	3	1	1	2	2	1	2	1	1	3		1	130	2	#NULL!	1
3	7	1	1	1	300701011	0	0	#NULL!	#NULL!	#NULL!	#NULL!	#NULL!		#NULL!	#NULL!	#NULL!	#NULL!		#NULL!	#NULL!	#NULL!	#NULL!	#NULL!	#NULL!	#NULL!	2009	8	13	4	1	3	#NULL!	1	5	1	1	4	2	1	2	1	1	1		1	180	1	12	1
3	9	1	1	2	300901012	1	1	#NULL!	#NULL!	#NULL!	#NULL!	#NULL!		#NULL!	#NULL!	#NULL!	#NULL!		#NULL!	#NULL!	#NULL!	#NULL!	#NULL!	#NULL!	#NULL!	2009	7	4	2	#NULL!	#NULL!	#NULL!	1	3	1	1	2	3	1	2	1	1	2		1	80	1	5	1
3	10	1	1	1	301001011	0	0	#NULL!	#NULL!	#NULL!	#NULL!	#NULL!		#NULL!	#NULL!	#NULL!	#NULL!		#NULL!	#NULL!	#NULL!	#NULL!	#NULL!	#NULL!	#NULL!	2009	7	17	1	2	#NULL!	#NULL!	1	5	1	1	4	2	1	2	1	1	3		1	60	1	11	1
3	11	1	1	2	301101012	0	0	#NULL!	#NULL!	#NULL!	#NULL!	#NULL!		#NULL!	#NULL!	#NULL!	#NULL!		#NULL!	#NULL!	#NULL!	#NULL!	#NULL!	#NULL!	#NULL!	2009	7	8	2	1	#NULL!	#NULL!	1	3	1	1	2	2	1	2	1	1	2		1	150	1	10	1
3	12	1	1	1	301201011	0	0	#NULL!	#NULL!	#NULL!	#NULL!	#NULL!		#NULL!	#NULL!	#NULL!	#NULL!		#NULL!	#NULL!	#NULL!	#NULL!	#NULL!	#NULL!	#NULL!	2009	7	8	2	1	#NULL!	#NULL!	1	4	1	1	2	2	1	2	1	2	#NULL!		#NULL!	#NULL!	#NULL!	#NULL!	#NULL!
3	13	1	1	1	301301011	0	0	#NULL!	#NULL!	#NULL!	#NULL!	#NULL!		#NULL!	#NULL!	#NULL!	#NULL!		#NULL!	#NULL!	#NULL!	#NULL!	#NULL!	#NULL!	#NULL!	2009	7	21	2	1	#NULL!	#NULL!	1	3	1	1	2	3	1	2	1	1	3		1	20	1	100	1
3	13	1	1	2	301301012	0	0	#NULL!	#NULL!	#NULL!	#NULL!	#NULL!		#NULL!	#NULL!	#NULL!	#NULL!		#NULL!	#NULL!	#NULL!	#NULL!	#NULL!	#NULL!	#NULL!	2009	7	21	1	2	#NULL!	#NULL!	1	3	1	1	2	3	1	2	1	1	3		1	30	1	80	1
3	14	2	1	1	301402011	0	0	#NULL!	#NULL!	#NULL!	#NULL!	#NULL!		#NULL!	#NULL!	#NULL!	#NULL!		#NULL!	#NULL!	#NULL!	#NULL!	#NULL!	#NULL!	#NULL!	2009	10	27	2	1	#NULL!	#NULL!	1	3	1	1	2	3	1	2	1	1	3		1	15	1	3	1
3	14	3	1	1	301403011	0	0	#NULL!	#NULL!	#NULL!	#NULL!	#NULL!		#NULL!	#NULL!	#NULL!	#NULL!		#NULL!	#NULL!	#NULL!	#NULL!	#NULL!	#NULL!	#NULL!	2009	10	26	2	#NULL!	#NULL!	#NULL!	1	4	1	1	4	3	1	2	1	1	2		1	50	1	5.5	1
3	14	3	1	2	301403012	0	0	#NULL!	#NULL!	#NULL!	#NULL!	#NULL!		#NULL!	#NULL!	#NULL!	#NULL!		#NULL!	#NULL!	#NULL!	#NULL!	#NULL!	#NULL!	#NULL!	2009	10	16	2	#NULL!	#NULL!	#NULL!	1	3	1	1	2	3	1	2	1	1	3		1	15	1	5	1
3	15	1	1	1	301501011	0	0	#NULL!	#NULL!	#NULL!	#NULL!	#NULL!		#NULL!	#NULL!	#NULL!	#NULL!		#NULL!	#NULL!	#NULL!	#NULL!	#NULL!	#NULL!	#NULL!	2009	12	1	1	2	#NULL!	#NULL!	1	5	1	1	4	2	1	2	1	1	1		1	200	1	3	1
3	16	1	1	2	301601012	0	0	#NULL!	#NULL!	#NULL!	#NULL!	#NULL!		#NULL!	#NULL!	#NULL!	#NULL!		#NULL!	#NULL!	#NULL!	#NULL!	#NULL!	#NULL!	#NULL!	2009	12	3	2	#NULL!	#NULL!	#NULL!	1	4	1	1	4	2	1	2	1	1	4	土木	1	150	1	28	1
3	18	1	1	1	301801011	0	0	#NULL!	#NULL!	#NULL!	#NULL!	#NULL!		#NULL!	#NULL!	#NULL!	#NULL!		#NULL!	#NULL!	#NULL!	#NULL!	#NULL!	#NULL!	#NULL!	2009	10	14	1	4	#NULL!	#NULL!	1	7	1	1	4	2	1	2	1	1	3		1	70	1	26	1
3	18	1	1	2	301801012	#NULL!	#NULL!	#NULL!	#NULL!	#NULL!	#NULL!	#NULL!		#NULL!	#NULL!	#NULL!	#NULL!		#NULL!	#NULL!	#NULL!	#NULL!	#NULL!	#NULL!	#NULL!	2009	10	14	1	2	3	#NULL!	1	3	1	0	3	2	1	2	1	1	3		1	85	1	20	1
3	18	2	1	1	301802011	0	0	#NULL!	#NULL!	#NULL!	#NULL!	#NULL!		#NULL!	#NULL!	#NULL!	#NULL!		#NULL!	#NULL!	#NULL!	#NULL!	#NULL!	#NULL!	#NULL!	2010	1	22	2	13	1	#NULL!	1	10	1	0	3	2	1	2	1	1	4	篱笆房	1	80	1	3	1
3	18	3	1	1	301803011	0	0	#NULL!	#NULL!	#NULL!	#NULL!	#NULL!		#NULL!	#NULL!	#NULL!	#NULL!		#NULL!	#NULL!	#NULL!	#NULL!	#NULL!	#NULL!	#NULL!	2010	7	29	1	#NULL!	#NULL!	#NULL!	1	3	1	1	2	2	1	2	1	1	2		1	120	1	1	1
3	18	3	1	2	301803012	0	0	#NULL!	#NULL!	#NULL!	#NULL!	#NULL!		#NULL!	#NULL!	#NULL!	#NULL!		#NULL!	#NULL!	#NULL!	#NULL!	#NULL!	#NULL!	#NULL!	2010	7	29	2	1	#NULL!	#NULL!	1	3	1	0	3	3	1	2	1	1	2		1	80	1	11	1
3	20	1	1	1	302001011	0	0	#NULL!	#NULL!	#NULL!	#NULL!	#NULL!		#NULL!	#NULL!	#NULL!	#NULL!		#NULL!	#NULL!	#NULL!	#NULL!	#NULL!	#NULL!	#NULL!	2009	10	16	1	2	3	#NULL!	1	5	1	0	3	2	1	2	1	1	3		1	120	1	20	1
3	21	1	1	1	302101011	0	0	#NULL!	#NULL!	#NULL!	#NULL!	#NULL!		#NULL!	#NULL!	#NULL!	#NULL!		#NULL!	#NULL!	#NULL!	#NULL!	#NULL!	#NULL!	#NULL!	2009	11	24	2	#NULL!	#NULL!	#NULL!	1	5	1	1	4	3	1	2	1	1	4	土木	1	300	1	100	1
3	21	1	1	2	302101012	1	1	#NULL!	#NULL!	#NULL!	#NULL!	#NULL!		#NULL!	#NULL!	#NULL!	#NULL!		#NULL!	#NULL!	#NULL!	#NULL!	#NULL!	#NULL!	#NULL!	2009	11	24	1	2	#NULL!	#NULL!	1	5	1	1	4	3	1	2	1	1	4	土木结构	1	180	1	18	1
3	22	1	1	1	302201011	#NULL!	#NULL!	#NULL!	#NULL!	#NULL!	#NULL!	#NULL!		#NULL!	#NULL!	#NULL!	#NULL!		#NULL!	#NULL!	#NULL!	#NULL!	#NULL!	#NULL!	#NULL!	2009	10	13	3	#NULL!	#NULL!	#NULL!	1	3	1	0	3	2	1	2	1	1	4	砖木	1	128	1	7	1
3	22	1	1	2	302201012	1	1	#NULL!	#NULL!	#NULL!	#NULL!	#NULL!		#NULL!	#NULL!	#NULL!	#NULL!		#NULL!	#NULL!	#NULL!	#NULL!	#NULL!	#NULL!	#NULL!	2009	10	13	1	#NULL!	#NULL!	#NULL!	1	2	1	0	1	2	1	2	1	1	3		1	60	1	3	1
3	24	1	1	1	302401011	0	0	#NULL!	#NULL!	#NULL!	#NULL!	#NULL!		#NULL!	#NULL!	#NULL!	#NULL!		#NULL!	#NULL!	#NULL!	#NULL!	#NULL!	#NULL!	#NULL!	2009	10	10	7	#NULL!	#NULL!	#NULL!	1	5	1	0	3	1	1	2	1	1	4	土木楼房	1	480	1	18	1
3	24	1	1	2	302401012	0	0	#NULL!	#NULL!	#NULL!	#NULL!	#NULL!		#NULL!	#NULL!	#NULL!	#NULL!		#NULL!	#NULL!	#NULL!	#NULL!	#NULL!	#NULL!	#NULL!	2009	10	10	2	#NULL!	#NULL!	#NULL!	1	5	1	0	3	2	1	2	1	1	4	土木楼房	1	320	1	16	1
3	25	1	1	2	302501012	#NULL!	#NULL!	#NULL!	#NULL!	#NULL!	#NULL!	#NULL!		#NULL!	#NULL!	#NULL!	#NULL!		#NULL!	#NULL!	#NULL!	#NULL!	#NULL!	#NULL!	#NULL!	2009	8	26	3	#NULL!	#NULL!	#NULL!	1	6	1	1	4	2	1	2	1	1	1		1	350	1	15	1
3	25	2	1	2	302502012	0	0	#NULL!	#NULL!	#NULL!	#NULL!	#NULL!		#NULL!	#NULL!	#NULL!	#NULL!		#NULL!	#NULL!	#NULL!	#NULL!	#NULL!	#NULL!	#NULL!	2010	9	17	2	1	#NULL!	#NULL!	1	3	1	1	2	3	1	2	1	1	3		1	40	1	2	1
3	25	3	1	1	302503011	0	0	#NULL!	#NULL!	#NULL!	#NULL!	#NULL!		#NULL!	#NULL!	#NULL!	#NULL!		#NULL!	#NULL!	#NULL!	#NULL!	#NULL!	#NULL!	#NULL!	2010	9	19	2	1	#NULL!	#NULL!	1	4	1	0	3	3	1	2	1	1	3		1	200	1	20	1
3	25	3	1	2	302503012	0	0	#NULL!	#NULL!	#NULL!	#NULL!	#NULL!		#NULL!	#NULL!	#NULL!	#NULL!		#NULL!	#NULL!	#NULL!	#NULL!	#NULL!	#NULL!	#NULL!	2010	9	19	2	3	#NULL!	#NULL!	1	5	1	0	3	2	1	2	1	1	2		1	175	1	45	1
3	28	2	1	1	302802011	0	0	#NULL!	#NULL!	#NULL!	#NULL!	#NULL!		#NULL!	#NULL!	#NULL!	#NULL!		#NULL!	#NULL!	#NULL!	#NULL!	#NULL!	#NULL!	#NULL!	2009	8	13	2	#NULL!	#NULL!	#NULL!	1	3	1	1	2	2	1	2	1	1	4	砖木平房	1	80	1	30	1
3	28	2	1	2	302802012	0	0	#NULL!	#NULL!	#NULL!	#NULL!	#NULL!		#NULL!	#NULL!	#NULL!	#NULL!		#NULL!	#NULL!	#NULL!	#NULL!	#NULL!	#NULL!	#NULL!	2009	8	13	4	#NULL!	#NULL!	#NULL!	1	6	1	0	3	2	1	2	1	1	4	土木楼房	1	300	1	27	1
3	28	4	1	2	302804012	0	1	#NULL!	#NULL!	#NULL!	#NULL!	#NULL!		#NULL!	#NULL!	#NULL!	#NULL!		#NULL!	#NULL!	#NULL!	#NULL!	#NULL!	#NULL!	#NULL!	2010	9	25	1	#NULL!	#NULL!	#NULL!	1	3	1	0	3	2	1	2	1	1	4	石棉瓦房	1	100	1	5	1
3	29	3	1	2	302903012	0	0	#NULL!	#NULL!	#NULL!	#NULL!	#NULL!		#NULL!	#NULL!	#NULL!	#NULL!		#NULL!	#NULL!	#NULL!	#NULL!	#NULL!	#NULL!	#NULL!	2010	1	31	4	1	#NULL!	#NULL!	1	4	1	0	3	2	1	2	1	1	2		1	80	1	7	1
3	34	1	1	2	303401012	0	0	#NULL!	#NULL!	#NULL!	#NULL!	#NULL!		#NULL!	#NULL!	#NULL!	#NULL!		#NULL!	#NULL!	#NULL!	#NULL!	#NULL!	#NULL!	#NULL!	2009	12	13	3	#NULL!	#NULL!	#NULL!	1	5	1	1	4	2	1	2	1	1	2		1	90	1	20	1
3	34	2	1	1	303402011	0	1	#NULL!	#NULL!	#NULL!	#NULL!	#NULL!		#NULL!	#NULL!	#NULL!	#NULL!		#NULL!	#NULL!	#NULL!	#NULL!	#NULL!	#NULL!	#NULL!	2009	12	14	1	#NULL!	#NULL!	#NULL!	1	6	1	4	2	3	1	2	1	1	2		1	30	2	#NULL!	1
3	34	2	1	2	303402012	0	0	#NULL!	#NULL!	#NULL!	#NULL!	#NULL!		#NULL!	#NULL!	#NULL!	#NULL!		#NULL!	#NULL!	#NULL!	#NULL!	#NULL!	#NULL!	#NULL!	2009	12	14	1	#NULL!	#NULL!	#NULL!	1	2	1	0	1	3	1	2	1	1	3		1	30	1	30	1
3	37	1	1	1	303701011	0	0	#NULL!	#NULL!	#NULL!	#NULL!	#NULL!		#NULL!	#NULL!	#NULL!	#NULL!		#NULL!	#NULL!	#NULL!	#NULL!	#NULL!	#NULL!	#NULL!	2010	1	18	1	#NULL!	#NULL!	#NULL!	1	4	1	0	3	1	1	2	1	1	3		1	210	1	20	1
3	41	2	1	1	304102011	0	1	#NULL!	#NULL!	#NULL!	#NULL!	#NULL!		#NULL!	#NULL!	#NULL!	#NULL!		#NULL!	#NULL!	#NULL!	#NULL!	#NULL!	#NULL!	#NULL!	2010	1	25	1	#NULL!	#NULL!	#NULL!	1	4	1	2	2	2	1	2	1	1	2		1	120	1	8	1
3	42	1	1	1	304201011	0	0	#NULL!	#NULL!	#NULL!	#NULL!	#NULL!		#NULL!	#NULL!	#NULL!	#NULL!		#NULL!	#NULL!	#NULL!	#NULL!	#NULL!	#NULL!	#NULL!	2010	1	26	2	#NULL!	#NULL!	#NULL!	1	6	1	0	3	2	1	2	1	1	4	土木	1	250	1	20	1
3	45	1	1	1	304501011	0	0	#NULL!	#NULL!	#NULL!	#NULL!	#NULL!		#NULL!	#NULL!	#NULL!	#NULL!		#NULL!	#NULL!	#NULL!	#NULL!	#NULL!	#NULL!	#NULL!	2010	1	31	2	#NULL!	#NULL!	#NULL!	1	3	1	1	2	3	1	2	1	1	3		1	50	1	30	1
3	46	1	1	1	304601011	0	0	#NULL!	#NULL!	#NULL!	#NULL!	#NULL!		#NULL!	#NULL!	#NULL!	#NULL!		#NULL!	#NULL!	#NULL!	#NULL!	#NULL!	#NULL!	#NULL!	2010	1	31	2	1	#NULL!	#NULL!	1	3	1	1	2	2	1	2	1	1	3		1	150	1	10	1
3	46	2	1	2	304602012	0	0	#NULL!	#NULL!	#NULL!	#NULL!	#NULL!		#NULL!	#NULL!	#NULL!	#NULL!		#NULL!	#NULL!	#NULL!	#NULL!	#NULL!	#NULL!	#NULL!	2010	5	4	2	1	9	10	1	7	1	0	3	2	1	2	1	1	3		1	400	2	#NULL!	1
3	49	1	1	2	304901012	0	0	#NULL!	#NULL!	#NULL!	#NULL!	#NULL!		#NULL!	#NULL!	#NULL!	#NULL!		#NULL!	#NULL!	#NULL!	#NULL!	#NULL!	#NULL!	#NULL!	2010	2	4	1	#NULL!	#NULL!	#NULL!	1	9	1	1	4	2	1	2	1	1	3		1	400	1	30	1
3	51	1	1	1	305101011	0	0	#NULL!	#NULL!	#NULL!	#NULL!	#NULL!		#NULL!	#NULL!	#NULL!	#NULL!		#NULL!	#NULL!	#NULL!	#NULL!	#NULL!	#NULL!	#NULL!	2010	2	24	1	#NULL!	#NULL!	#NULL!	1	2	1	0	1	2	1	2	1	1	2		1	190	1	0	1
3	51	2	1	1	305102011	0	0	#NULL!	#NULL!	#NULL!	#NULL!	#NULL!		#NULL!	#NULL!	#NULL!	#NULL!		#NULL!	#NULL!	#NULL!	#NULL!	#NULL!	#NULL!	#NULL!	2010	2	24	4	3	2	1	1	7	1	1	4	2	1	2	1	1	2		1	215	1	23	1
3	51	2	1	2	305102012	1	1	#NULL!	#NULL!	#NULL!	#NULL!	#NULL!		#NULL!	#NULL!	#NULL!	#NULL!		#NULL!	#NULL!	#NULL!	#NULL!	#NULL!	#NULL!	#NULL!	2010	2	24	2	1	#NULL!	#NULL!	1	4	1	2	2	3	1	2	1	1	3		1	30	1	8	1
3	52	1	1	2	305201012	0	0	#NULL!	#NULL!	#NULL!	#NULL!	#NULL!		#NULL!	#NULL!	#NULL!	#NULL!		#NULL!	#NULL!	#NULL!	#NULL!	#NULL!	#NULL!	#NULL!	2010	2	26	2	1	#NULL!	#NULL!	1	4	1	0	3	2	1	2	1	1	2		1	125	1	5	1
3	52	2	1	2	305202012	0	0	#NULL!	#NULL!	#NULL!	#NULL!	#NULL!		#NULL!	#NULL!	#NULL!	#NULL!		#NULL!	#NULL!	#NULL!	#NULL!	#NULL!	#NULL!	#NULL!	2010	2	26	2	#NULL!	#NULL!	#NULL!	1	3	1	0	3	2	1	2	1	1	3		1	85	1	14	1
3	53	1	1	1	305301011	1	1	#NULL!	#NULL!	#NULL!	#NULL!	#NULL!		#NULL!	#NULL!	#NULL!	#NULL!		#NULL!	#NULL!	#NULL!	#NULL!	#NULL!	#NULL!	#NULL!	2010	2	24	2	#NULL!	#NULL!	#NULL!	1	7	1	1	4	2	1	2	1	1	3		1	120	1	40	1
3	56	1	1	2	305601012	0	0	#NULL!	#NULL!	#NULL!	#NULL!	#NULL!		#NULL!	#NULL!	#NULL!	#NULL!		#NULL!	#NULL!	#NULL!	#NULL!	#NULL!	#NULL!	#NULL!	2009	12	10	1	#NULL!	#NULL!	#NULL!	1	5	1	1	4	2	1	2	1	1	2		1	300	1	1	1
3	57	1	1	2	305701012	0	0	#NULL!	#NULL!	#NULL!	#NULL!	#NULL!		#NULL!	#NULL!	#NULL!	#NULL!		#NULL!	#NULL!	#NULL!	#NULL!	#NULL!	#NULL!	#NULL!	2010	3	27	1	#NULL!	#NULL!	#NULL!	1	4	1	1	4	3	1	2	1	1	4	土木	1	50	1	16	1
3	60	1	1	1	306001011	0	0	#NULL!	#NULL!	#NULL!	#NULL!	#NULL!		#NULL!	#NULL!	#NULL!	#NULL!		#NULL!	#NULL!	#NULL!	#NULL!	#NULL!	#NULL!	#NULL!	2010	5	28	1	2	#NULL!	#NULL!	1	3	1	1	2	2	1	2	1	1	1		1	109	1	8	1
3	61	1	1	1	306101011	0	0	#NULL!	#NULL!	#NULL!	#NULL!	#NULL!		#NULL!	#NULL!	#NULL!	#NULL!		#NULL!	#NULL!	#NULL!	#NULL!	#NULL!	#NULL!	#NULL!	2010	7	15	2	3	1	#NULL!	1	4	1	1	4	2	1	2	1	1	3		1	150	1	3	1
3	63	1	1	2	306301012	0	0	#NULL!	#NULL!	#NULL!	#NULL!	#NULL!		#NULL!	#NULL!	#NULL!	#NULL!		#NULL!	#NULL!	#NULL!	#NULL!	#NULL!	#NULL!	#NULL!	2010	7	30	1	#NULL!	#NULL!	#NULL!	1	5	1	1	4	2	1	2	1	1	2		1	70	1	50	1
3	65	1	1	1	306501011	0	0	#NULL!	#NULL!	#NULL!	#NULL!	#NULL!		#NULL!	#NULL!	#NULL!	#NULL!		#NULL!	#NULL!	#NULL!	#NULL!	#NULL!	#NULL!	#NULL!	2010	7	26	1	#NULL!	#NULL!	#NULL!	1	2	1	0	1	3	1	2	1	1	3		1	25	1	6	1
1	1	1	1	1	100101011	0	0	#NULL!	#NULL!	#NULL!	#NULL!	#NULL!		#NULL!	#NULL!	#NULL!	#NULL!		#NULL!	#NULL!	#NULL!	#NULL!	#NULL!	#NULL!	#NULL!	2009	6	6	1	#NULL!	#NULL!	#NULL!	1	3	1	1	2	2	1	2	1	1	2		1	90	1	7	1
1	1	1	1	2	100101012	0	0	#NULL!	#NULL!	#NULL!	#NULL!	#NULL!		#NULL!	#NULL!	#NULL!	#NULL!		#NULL!	#NULL!	#NULL!	#NULL!	#NULL!	#NULL!	#NULL!	2009	6	6	1	#NULL!	#NULL!	#NULL!	1	3	1	1	2	3	1	2	1	3	#NULL!		#NULL!	#NULL!	#NULL!	#NULL!	#NULL!
1	2	1	1	1	100201011	0	0	#NULL!	#NULL!	#NULL!	#NULL!	#NULL!		#NULL!	#NULL!	#NULL!	#NULL!		#NULL!	#NULL!	#NULL!	#NULL!	#NULL!	#NULL!	#NULL!	2009	6	7	1	2	#NULL!	#NULL!	1	3	1	1	2	2	1	2	1	3	#NULL!		#NULL!	#NULL!	#NULL!	#NULL!	#NULL!
1	4	1	1	1	100401011	0	0	#NULL!	#NULL!	#NULL!	#NULL!	#NULL!		#NULL!	#NULL!	#NULL!	#NULL!		#NULL!	#NULL!	#NULL!	#NULL!	#NULL!	#NULL!	#NULL!	2009	6	10	1	7	#NULL!	#NULL!	1	4	1	1	4	3	1	2	1	1	2		1	100	1	24	1
1	4	1	1	2	100401012	0	0	#NULL!	#NULL!	#NULL!	#NULL!	#NULL!		#NULL!	#NULL!	#NULL!	#NULL!		#NULL!	#NULL!	#NULL!	#NULL!	#NULL!	#NULL!	#NULL!	2009	6	10	1	#NULL!	#NULL!	#NULL!	1	3	1	1	2	2	1	2	1	1	2		1	140	1	6	1
1	5	1	1	2	100501012	0	0	#NULL!	#NULL!	#NULL!	#NULL!	#NULL!		#NULL!	#NULL!	#NULL!	#NULL!		#NULL!	#NULL!	#NULL!	#NULL!	#NULL!	#NULL!	#NULL!	2009	7	22	1	#NULL!	#NULL!	#NULL!	1	3	1	1	2	2	1	2	1	2	#NULL!		#NULL!	#NULL!	#NULL!	#NULL!	#NULL!
1	6	1	1	2	100601012	0	0	#NULL!	#NULL!	#NULL!	#NULL!	#NULL!		#NULL!	#NULL!	#NULL!	#NULL!		#NULL!	#NULL!	#NULL!	#NULL!	#NULL!	#NULL!	#NULL!	2009	8	1	3	1	#NULL!	#NULL!	1	5	1	0	3	2	1	2	1	1	2		1	120	1	2	1
1	7	1	1	1	100701011	#NULL!	#NULL!	#NULL!	#NULL!	#NULL!	#NULL!	#NULL!		#NULL!	#NULL!	#NULL!	#NULL!		#NULL!	#NULL!	#NULL!	#NULL!	#NULL!	#NULL!	#NULL!	2009	8	2	1	#NULL!	#NULL!	#NULL!	1	2	1	1	1	2	1	2	1	1	2		1	120	1	6	1
1	7	1	1	2	100701012	0	0	#NULL!	#NULL!	#NULL!	#NULL!	#NULL!		#NULL!	#NULL!	#NULL!	#NULL!		#NULL!	#NULL!	#NULL!	#NULL!	#NULL!	#NULL!	#NULL!	2009	8	2	2	1	#NULL!	#NULL!	1	3	1	1	2	2	1	2	1	1	2		1	100	1	7	1
1	8	1	1	2	100801012	0	0	#NULL!	#NULL!	#NULL!	#NULL!	#NULL!		#NULL!	#NULL!	#NULL!	#NULL!		#NULL!	#NULL!	#NULL!	#NULL!	#NULL!	#NULL!	#NULL!	2009	9	24	1	#NULL!	#NULL!	#NULL!	1	2	1	0	1	3	1	2	1	1	2		1	80	1	7	1
1	8	2	1	1	100802011	0	0	#NULL!	#NULL!	#NULL!	#NULL!	#NULL!		#NULL!	#NULL!	#NULL!	#NULL!		#NULL!	#NULL!	#NULL!	#NULL!	#NULL!	#NULL!	#NULL!	2009	9	25	1	#NULL!	#NULL!	#NULL!	1	5	1	1	4	2	1	2	1	1	2		1	100	1	20	1
1	9	1	1	2	100901012	0	0	#NULL!	#NULL!	#NULL!	#NULL!	#NULL!		#NULL!	#NULL!	#NULL!	#NULL!		#NULL!	#NULL!	#NULL!	#NULL!	#NULL!	#NULL!	#NULL!	2009	9	26	1	3	#NULL!	#NULL!	1	3	1	1	2	2	1	2	1	1	2		1	120	1	22	1
1	10	2	1	1	101002011	0	0	#NULL!	#NULL!	#NULL!	#NULL!	#NULL!		#NULL!	#NULL!	#NULL!	#NULL!		#NULL!	#NULL!	#NULL!	#NULL!	#NULL!	#NULL!	#NULL!	2010	6	2	1	#NULL!	#NULL!	#NULL!	1	2	1	0	1	2	1	2	1	1	2		1	100	1	5	1
1	10	2	1	2	101002012	0	0	#NULL!	#NULL!	#NULL!	#NULL!	#NULL!		#NULL!	#NULL!	#NULL!	#NULL!		#NULL!	#NULL!	#NULL!	#NULL!	#NULL!	#NULL!	#NULL!	2010	6	2	2	#NULL!	#NULL!	#NULL!	1	3	1	1	2	2	1	2	1	1	2		1	400	1	15	1
1	10	3	1	1	101003011	0	0	#NULL!	#NULL!	#NULL!	#NULL!	#NULL!		#NULL!	#NULL!	#NULL!	#NULL!		#NULL!	#NULL!	#NULL!	#NULL!	#NULL!	#NULL!	#NULL!	2010	6	2	1	#NULL!	#NULL!	#NULL!	1	3	1	1	2	2	1	2	1	1	2		1	80	1	8	1
1	10	3	1	2	101003012	0	0	#NULL!	#NULL!	#NULL!	#NULL!	#NULL!		#NULL!	#NULL!	#NULL!	#NULL!		#NULL!	#NULL!	#NULL!	#NULL!	#NULL!	#NULL!	#NULL!	2010	6	2	2	1	#NULL!	#NULL!	1	3	1	1	2	2	1	2	1	1	2		1	200	1	8	1
1	11	1	1	1	101101011	0	0	#NULL!	#NULL!	#NULL!	#NULL!	#NULL!		#NULL!	#NULL!	#NULL!	#NULL!		#NULL!	#NULL!	#NULL!	#NULL!	#NULL!	#NULL!	#NULL!	2009	10	9	1	#NULL!	#NULL!	#NULL!	1	5	1	1	4	3	1	2	1	1	2		1	40	1	32	1
1	11	1	1	2	101101012	0	0	#NULL!	#NULL!	#NULL!	#NULL!	#NULL!		#NULL!	#NULL!	#NULL!	#NULL!		#NULL!	#NULL!	#NULL!	#NULL!	#NULL!	#NULL!	#NULL!	2009	10	9	2	1	#NULL!	#NULL!	1	7	1	1	4	2	1	2	1	1	2		1	126	1	0.5	1
1	11	2	1	2	101102012	0	0	#NULL!	#NULL!	#NULL!	#NULL!	#NULL!		#NULL!	#NULL!	#NULL!	#NULL!		#NULL!	#NULL!	#NULL!	#NULL!	#NULL!	#NULL!	#NULL!	2009	10	9	1	2	#NULL!	#NULL!	1	3	1	1	2	2	1	2	1	1	2		1	35	1	25	1
1	12	1	1	1	101201011	0	0	#NULL!	#NULL!	#NULL!	#NULL!	#NULL!		#NULL!	#NULL!	#NULL!	#NULL!		#NULL!	#NULL!	#NULL!	#NULL!	#NULL!	#NULL!	#NULL!	2009	12	6	1	#NULL!	#NULL!	#NULL!	1	4	1	0	3	2	1	2	1	1	2		1	100	1	2	1
1	13	1	1	1	101301011	0	0	#NULL!	#NULL!	#NULL!	#NULL!	#NULL!		#NULL!	#NULL!	#NULL!	#NULL!		#NULL!	#NULL!	#NULL!	#NULL!	#NULL!	#NULL!	#NULL!	2009	12	10	3	1	#NULL!	#NULL!	1	6	1	1	4	2	1	2	1	1	3		1	80	1	22	1
1	13	1	1	2	101301012	0	0	#NULL!	#NULL!	#NULL!	#NULL!	#NULL!		#NULL!	#NULL!	#NULL!	#NULL!		#NULL!	#NULL!	#NULL!	#NULL!	#NULL!	#NULL!	#NULL!	2009	12	10	1	8	#NULL!	#NULL!	1	6	1	1	4	2	1	2	1	1	3		1	87	1	35	1
1	14	1	1	1	101401011	0	1	#NULL!	#NULL!	#NULL!	#NULL!	#NULL!		#NULL!	#NULL!	#NULL!	#NULL!		#NULL!	#NULL!	#NULL!	#NULL!	#NULL!	#NULL!	#NULL!	2009	12	13	2	1	#NULL!	#NULL!	1	7	1	0	3	2	1	2	1	1	2		1	50	1	3	1
1	15	1	1	1	101501011	0	0	#NULL!	#NULL!	#NULL!	#NULL!	#NULL!		#NULL!	#NULL!	#NULL!	#NULL!		#NULL!	#NULL!	#NULL!	#NULL!	#NULL!	#NULL!	#NULL!	2010	1	14	1	#NULL!	#NULL!	#NULL!	1	4	1	1	4	2	1	2	1	1	2		1	100	1	10	1
1	15	1	1	2	101501012	0	0	#NULL!	#NULL!	#NULL!	#NULL!	#NULL!		#NULL!	#NULL!	#NULL!	#NULL!		#NULL!	#NULL!	#NULL!	#NULL!	#NULL!	#NULL!	#NULL!	2010	1	14	7	#NULL!	#NULL!	#NULL!	1	5	1	1	4	3	1	2	1	1	2		1	80	1	23	1
1	15	2	1	1	101502011	0	0	#NULL!	#NULL!	#NULL!	#NULL!	#NULL!		#NULL!	#NULL!	#NULL!	#NULL!		#NULL!	#NULL!	#NULL!	#NULL!	#NULL!	#NULL!	#NULL!	2010	1	14	1	3	#NULL!	#NULL!	1	6	1	1	4	2	1	2	1	1	2		1	190	1	30	1
1	15	2	1	2	101502012	0	0	#NULL!	#NULL!	#NULL!	#NULL!	#NULL!		#NULL!	#NULL!	#NULL!	#NULL!		#NULL!	#NULL!	#NULL!	#NULL!	#NULL!	#NULL!	#NULL!	2010	1	14	1	#NULL!	#NULL!	#NULL!	1	6	1	1	4	2	1	2	1	1	1		1	220	1	15	1
1	17	1	1	1	101701011	0	0	#NULL!	#NULL!	#NULL!	#NULL!	#NULL!		#NULL!	#NULL!	#NULL!	#NULL!		#NULL!	#NULL!	#NULL!	#NULL!	#NULL!	#NULL!	#NULL!	2010	1	22	7	1	#NULL!	#NULL!	1	6	1	0	3	3	1	2	1	1	2		1	60	1	35	1
1	17	1	1	2	101701012	0	0	#NULL!	#NULL!	#NULL!	#NULL!	#NULL!		#NULL!	#NULL!	#NULL!	#NULL!		#NULL!	#NULL!	#NULL!	#NULL!	#NULL!	#NULL!	#NULL!	2010	1	22	3	1	#NULL!	#NULL!	1	4	1	0	3	3	1	2	1	1	2		1	120	1	5	1
1	18	1	1	2	101801012	0	0	#NULL!	#NULL!	#NULL!	#NULL!	#NULL!		#NULL!	#NULL!	#NULL!	#NULL!		#NULL!	#NULL!	#NULL!	#NULL!	#NULL!	#NULL!	#NULL!	2010	1	22	1	2	4	3	1	6	1	0	3	2	1	2	1	1	2		1	300	1	9	1
1	19	1	1	2	101901012	0	0	#NULL!	#NULL!	#NULL!	#NULL!	#NULL!		#NULL!	#NULL!	#NULL!	#NULL!		#NULL!	#NULL!	#NULL!	#NULL!	#NULL!	#NULL!	#NULL!	2010	1	23	2	1	#NULL!	#NULL!	1	3	1	1	2	2	1	2	1	1	2		1	450	1	15	1
1	20	1	1	1	102001011	0	0	#NULL!	#NULL!	#NULL!	#NULL!	#NULL!		#NULL!	#NULL!	#NULL!	#NULL!		#NULL!	#NULL!	#NULL!	#NULL!	#NULL!	#NULL!	#NULL!	2010	1	27	1	#NULL!	#NULL!	#NULL!	1	3	1	1	2	2	1	2	1	2	#NULL!		#NULL!	#NULL!	#NULL!	#NULL!	#NULL!
1	21	1	1	1	102101011	1	1	#NULL!	#NULL!	#NULL!	#NULL!	#NULL!		#NULL!	#NULL!	#NULL!	#NULL!		#NULL!	#NULL!	#NULL!	#NULL!	#NULL!	#NULL!	#NULL!	2010	3	11	1	#NULL!	#NULL!	#NULL!	1	3	1	1	2	2	1	2	1	1	2		1	60	1	8	1
1	21	1	1	2	102101012	0	0	#NULL!	#NULL!	#NULL!	#NULL!	#NULL!		#NULL!	#NULL!	#NULL!	#NULL!		#NULL!	#NULL!	#NULL!	#NULL!	#NULL!	#NULL!	#NULL!	2010	3	11	2	1	#NULL!	#NULL!	1	3	1	1	2	2	1	2	1	2	#NULL!		#NULL!	#NULL!	#NULL!	#NULL!	#NULL!
1	22	1	1	1	102201011	0	0	#NULL!	#NULL!	#NULL!	#NULL!	#NULL!		#NULL!	#NULL!	#NULL!	#NULL!		#NULL!	#NULL!	#NULL!	#NULL!	#NULL!	#NULL!	#NULL!	2010	3	10	1	#NULL!	#NULL!	#NULL!	1	3	1	1	2	2	1	2	1	1	2		1	114	1	15	1
1	22	1	1	2	102201012	0	0	#NULL!	#NULL!	#NULL!	#NULL!	#NULL!		#NULL!	#NULL!	#NULL!	#NULL!		#NULL!	#NULL!	#NULL!	#NULL!	#NULL!	#NULL!	#NULL!	2010	3	10	1	2	#NULL!	#NULL!	1	3	1	1	2	2	1	2	1	1	2		1	120	1	16.5	1
1	23	1	1	1	102301011	0	0	#NULL!	#NULL!	#NULL!	#NULL!	#NULL!		#NULL!	#NULL!	#NULL!	#NULL!		#NULL!	#NULL!	#NULL!	#NULL!	#NULL!	#NULL!	#NULL!	2010	4	2	1	#NULL!	#NULL!	#NULL!	1	5	1	1	4	2	1	2	1	1	2		1	80	1	20	1
1	23	1	1	2	102301012	0	1	#NULL!	#NULL!	#NULL!	#NULL!	#NULL!		#NULL!	#NULL!	#NULL!	#NULL!		#NULL!	#NULL!	#NULL!	#NULL!	#NULL!	#NULL!	#NULL!	2010	4	2	3	1	4	#NULL!	1	5	1	1	4	2	1	2	1	1	2		1	88	1	17	1
1	24	1	1	1	102401011	0	0	#NULL!	#NULL!	#NULL!	#NULL!	#NULL!		#NULL!	#NULL!	#NULL!	#NULL!		#NULL!	#NULL!	#NULL!	#NULL!	#NULL!	#NULL!	#NULL!	2010	4	1	1	#NULL!	#NULL!	#NULL!	1	3	1	1	2	3	1	2	1	1	2		1	50	1	30	1
1	24	1	1	2	102401012	0	0	#NULL!	#NULL!	#NULL!	#NULL!	#NULL!		#NULL!	#NULL!	#NULL!	#NULL!		#NULL!	#NULL!	#NULL!	#NULL!	#NULL!	#NULL!	#NULL!	2010	4	1	2	1	#NULL!	#NULL!	1	3	1	1	2	2	1	2	1	1	2		1	75	1	25	1
1	26	1	1	1	102601011	#NULL!	#NULL!	#NULL!	#NULL!	#NULL!	#NULL!	#NULL!		#NULL!	#NULL!	#NULL!	#NULL!		#NULL!	#NULL!	#NULL!	#NULL!	#NULL!	#NULL!	#NULL!	2010	4	7	7	#NULL!	#NULL!	#NULL!	1	4	1	0	3	2	1	2	1	1	2		1	304	1	13	1
1	26	1	1	2	102601012	0	0	#NULL!	#NULL!	#NULL!	#NULL!	#NULL!		#NULL!	#NULL!	#NULL!	#NULL!		#NULL!	#NULL!	#NULL!	#NULL!	#NULL!	#NULL!	#NULL!	2010	4	7	4	3	#NULL!	#NULL!	1	9	1	0	4	2	1	2	1	1	2		1	300	1	24	1
1	27	1	1	1	102701011	0	0	#NULL!	#NULL!	#NULL!	#NULL!	#NULL!		#NULL!	#NULL!	#NULL!	#NULL!		#NULL!	#NULL!	#NULL!	#NULL!	#NULL!	#NULL!	#NULL!	2010	4	10	1	#NULL!	#NULL!	#NULL!	1	2	1	0	1	3	1	2	1	1	2		1	45	1	23	1
1	27	1	1	2	102701012	1	1	#NULL!	#NULL!	#NULL!	#NULL!	#NULL!		#NULL!	#NULL!	#NULL!	#NULL!		#NULL!	#NULL!	#NULL!	#NULL!	#NULL!	#NULL!	#NULL!	2010	4	10	1	#NULL!	#NULL!	#NULL!	1	2	1	0	1	2	1	2	1	1	2		1	100	1	15	1
1	28	1	1	1	102801011	0	0	#NULL!	#NULL!	#NULL!	#NULL!	#NULL!		#NULL!	#NULL!	#NULL!	#NULL!		#NULL!	#NULL!	#NULL!	#NULL!	#NULL!	#NULL!	#NULL!	2010	4	9	3	4	1	2	1	6	1	0	3	2	1	2	1	1	2		1	100	1	30	1
1	28	1	1	2	102801012	0	0	#NULL!	#NULL!	#NULL!	#NULL!	#NULL!		#NULL!	#NULL!	#NULL!	#NULL!		#NULL!	#NULL!	#NULL!	#NULL!	#NULL!	#NULL!	#NULL!	2010	4	9	1	4	3	#NULL!	1	5	1	0	3	2	1	2	1	1	2		1	200	1	2.5	1
1	29	1	1	1	102901011	#NULL!	#NULL!	#NULL!	#NULL!	#NULL!	#NULL!	#NULL!		#NULL!	#NULL!	#NULL!	#NULL!		#NULL!	#NULL!	#NULL!	#NULL!	#NULL!	#NULL!	#NULL!	2010	4	9	3	#NULL!	#NULL!	#NULL!	1	7	1	0	3	2	1	2	1	1	2		1	130	1	13	1
1	29	1	1	2	102901012	#NULL!	#NULL!	#NULL!	#NULL!	#NULL!	#NULL!	#NULL!		#NULL!	#NULL!	#NULL!	#NULL!		#NULL!	#NULL!	#NULL!	#NULL!	#NULL!	#NULL!	#NULL!	2010	4	9	3	#NULL!	#NULL!	#NULL!	1	5	1	0	3	2	1	2	1	1	2		1	90	1	15	1
1	30	1	1	1	103001011	0	0	#NULL!	#NULL!	#NULL!	#NULL!	#NULL!		#NULL!	#NULL!	#NULL!	#NULL!		#NULL!	#NULL!	#NULL!	#NULL!	#NULL!	#NULL!	#NULL!	2010	6	3	1	#NULL!	#NULL!	#NULL!	1	3	1	1	2	3	1	2	1	1	3		1	90	1	1	1
1	30	1	1	2	103001012	0	0	#NULL!	#NULL!	#NULL!	#NULL!	#NULL!		#NULL!	#NULL!	#NULL!	#NULL!		#NULL!	#NULL!	#NULL!	#NULL!	#NULL!	#NULL!	#NULL!	2010	6	3	1	2	#NULL!	#NULL!	1	2	1	0	1	2	1	2	1	1	2		1	80	1	10	1
1	31	1	1	1	103101011	0	0	#NULL!	#NULL!	#NULL!	#NULL!	#NULL!		#NULL!	#NULL!	#NULL!	#NULL!		#NULL!	#NULL!	#NULL!	#NULL!	#NULL!	#NULL!	#NULL!	2010	6	23	3	2	1	#NULL!	1	4	1	0	3	2	1	2	1	1	2		1	90	1	12	1
1	31	1	1	2	103101012	0	0	#NULL!	#NULL!	#NULL!	#NULL!	#NULL!		#NULL!	#NULL!	#NULL!	#NULL!		#NULL!	#NULL!	#NULL!	#NULL!	#NULL!	#NULL!	#NULL!	2010	6	23	3	1	#NULL!	#NULL!	1	5	1	1	4	2	1	2	1	1	2		1	150	1	20	1
1	32	1	1	2	103201012	0	0	#NULL!	#NULL!	#NULL!	#NULL!	#NULL!		#NULL!	#NULL!	#NULL!	#NULL!		#NULL!	#NULL!	#NULL!	#NULL!	#NULL!	#NULL!	#NULL!	2010	6	24	1	#NULL!	#NULL!	#NULL!	1	3	1	1	2	2	1	2	1	1	2		1	80	1	15	1
1	33	1	1	2	103301012	0	0	#NULL!	#NULL!	#NULL!	#NULL!	#NULL!		#NULL!	#NULL!	#NULL!	#NULL!		#NULL!	#NULL!	#NULL!	#NULL!	#NULL!	#NULL!	#NULL!	2010	6	29	1	#NULL!	#NULL!	#NULL!	1	5	1	1	4	2	1	2	1	1	2		1	380	1	11	1
2	1	1	1	2	200101012	0	0	#NULL!	#NULL!	#NULL!	#NULL!	#NULL!		#NULL!	#NULL!	#NULL!	#NULL!		#NULL!	#NULL!	#NULL!	#NULL!	#NULL!	#NULL!	#NULL!	2009	5	19	1	#NULL!	#NULL!	#NULL!	1	4	1	0	3	2	1	2	1	1	2		1	150	1	11.5	1
2	1	2	1	1	200102011	0	0	#NULL!	#NULL!	#NULL!	#NULL!	#NULL!		#NULL!	#NULL!	#NULL!	#NULL!		#NULL!	#NULL!	#NULL!	#NULL!	#NULL!	#NULL!	#NULL!	2010	4	8	1	#NULL!	#NULL!	#NULL!	1	5	1	0	4	2	1	2	1	1	1		1	120	1	4	1
2	1	2	1	2	200102012	0	0	#NULL!	#NULL!	#NULL!	#NULL!	#NULL!		#NULL!	#NULL!	#NULL!	#NULL!		#NULL!	#NULL!	#NULL!	#NULL!	#NULL!	#NULL!	#NULL!	2010	4	8	4	#NULL!	#NULL!	#NULL!	1	5	1	0	4	2	1	2	1	1	2		1	70	1	17	1
2	2	1	1	1	200201011	0	0	#NULL!	#NULL!	#NULL!	#NULL!	#NULL!		#NULL!	#NULL!	#NULL!	#NULL!		#NULL!	#NULL!	#NULL!	#NULL!	#NULL!	#NULL!	#NULL!	2009	5	24	1	3	#NULL!	#NULL!	1	6	1	1	4	2	1	2	1	1	2		1	60	1	27	1
2	2	2	1	1	200202011	0	0	#NULL!	#NULL!	#NULL!	#NULL!	#NULL!		#NULL!	#NULL!	#NULL!	#NULL!		#NULL!	#NULL!	#NULL!	#NULL!	#NULL!	#NULL!	#NULL!	2010	3	1	1	#NULL!	#NULL!	#NULL!	1	5	1	0	3	2	1	2	1	1	2		1	115	1	12	1
2	2	2	1	2	200202012	#NULL!	#NULL!	#NULL!	#NULL!	#NULL!	#NULL!	#NULL!		#NULL!	#NULL!	#NULL!	#NULL!		#NULL!	#NULL!	#NULL!	#NULL!	#NULL!	#NULL!	#NULL!	2010	3	1	3	#NULL!	#NULL!	#NULL!	1	4	1	0	3	2	1	2	1	1	2		1	66	1	5	1
2	2	3	1	1	200203011	0	0	#NULL!	#NULL!	#NULL!	#NULL!	#NULL!		#NULL!	#NULL!	#NULL!	#NULL!		#NULL!	#NULL!	#NULL!	#NULL!	#NULL!	#NULL!	#NULL!	2010	3	1	7	#NULL!	#NULL!	#NULL!	1	5	1	1	4	2	1	2	1	1	1		1	200	1	11	1
2	2	3	1	2	200203012	0	0	#NULL!	#NULL!	#NULL!	#NULL!	#NULL!		#NULL!	#NULL!	#NULL!	#NULL!		#NULL!	#NULL!	#NULL!	#NULL!	#NULL!	#NULL!	#NULL!	2010	3	1	1	#NULL!	#NULL!	#NULL!	1	3	1	1	2	3	1	2	1	1	2		1	60	1	5	1
2	2	4	1	1	200204011	0	0	#NULL!	#NULL!	#NULL!	#NULL!	#NULL!		#NULL!	#NULL!	#NULL!	#NULL!		#NULL!	#NULL!	#NULL!	#NULL!	#NULL!	#NULL!	#NULL!	2010	3	3	1	#NULL!	#NULL!	#NULL!	1	7	1	1	4	2	1	2	1	1	2		1	100	1	4	1
2	2	4	1	2	200204012	0	0	#NULL!	#NULL!	#NULL!	#NULL!	#NULL!		#NULL!	#NULL!	#NULL!	#NULL!		#NULL!	#NULL!	#NULL!	#NULL!	#NULL!	#NULL!	#NULL!	2010	3	3	1	#NULL!	#NULL!	#NULL!	1	3	1	1	2	2	1	2	1	1	2		1	60	1	10	1
2	2	5	1	2	200205012	0	0	#NULL!	#NULL!	#NULL!	#NULL!	#NULL!		#NULL!	#NULL!	#NULL!	#NULL!		#NULL!	#NULL!	#NULL!	#NULL!	#NULL!	#NULL!	#NULL!	2010	3	10	3	#NULL!	#NULL!	#NULL!	1	5	1	0	3	2	1	2	1	1	2		1	120	1	3	1
2	2	6	1	1	200206011	0	0	#NULL!	#NULL!	#NULL!	#NULL!	#NULL!		#NULL!	#NULL!	#NULL!	#NULL!		#NULL!	#NULL!	#NULL!	#NULL!	#NULL!	#NULL!	#NULL!	2010	3	3	1	#NULL!	#NULL!	#NULL!	1	4	1	2	2	2	1	2	1	1	2		1	110	1	0.5	1
2	2	6	1	2	200206012	0	0	#NULL!	#NULL!	#NULL!	#NULL!	#NULL!		#NULL!	#NULL!	#NULL!	#NULL!		#NULL!	#NULL!	#NULL!	#NULL!	#NULL!	#NULL!	#NULL!	2010	3	3	1	#NULL!	#NULL!	#NULL!	1	4	1	1	4	2	1	2	1	1	2		1	100	1	3	1
2	3	1	1	1	200301011	0	0	#NULL!	#NULL!	#NULL!	#NULL!	#NULL!		#NULL!	#NULL!	#NULL!	#NULL!		#NULL!	#NULL!	#NULL!	#NULL!	#NULL!	#NULL!	#NULL!	2009	6	5	1	3	#NULL!	#NULL!	1	6	1	1	4	3	1	2	1	1	2		1	90	1	18	1
2	4	1	1	1	200401011	0	1	#NULL!	#NULL!	#NULL!	#NULL!	#NULL!		#NULL!	#NULL!	#NULL!	#NULL!		#NULL!	#NULL!	#NULL!	#NULL!	#NULL!	#NULL!	#NULL!	2009	5	26	2	1	#NULL!	#NULL!	1	4	1	0	3	2	1	2	1	1	2		2	#NULL!	1	5	1
2	4	1	1	2	200401012	0	0	#NULL!	#NULL!	#NULL!	#NULL!	#NULL!		#NULL!	#NULL!	#NULL!	#NULL!		#NULL!	#NULL!	#NULL!	#NULL!	#NULL!	#NULL!	#NULL!	2009	5	26	3	#NULL!	#NULL!	#NULL!	1	4	1	0	3	3	1	2	1	1	2		1	100	1	25	1
2	4	2	1	1	200402011	0	0	#NULL!	#NULL!	#NULL!	#NULL!	#NULL!		#NULL!	#NULL!	#NULL!	#NULL!		#NULL!	#NULL!	#NULL!	#NULL!	#NULL!	#NULL!	#NULL!	2009	5	26	1	2	#NULL!	#NULL!	1	3	1	1	2	2	1	2	1	1	2		1	180	1	1	1
2	4	2	1	2	200402012	0	0	#NULL!	#NULL!	#NULL!	#NULL!	#NULL!		#NULL!	#NULL!	#NULL!	#NULL!		#NULL!	#NULL!	#NULL!	#NULL!	#NULL!	#NULL!	#NULL!	2009	5	26	2	#NULL!	#NULL!	#NULL!	1	3	1	1	2	2	1	2	1	1	2		1	200	1	8	1
2	4	3	1	1	200403011	0	0	#NULL!	#NULL!	#NULL!	#NULL!	#NULL!		#NULL!	#NULL!	#NULL!	#NULL!		#NULL!	#NULL!	#NULL!	#NULL!	#NULL!	#NULL!	#NULL!	2010	1	15	4	#NULL!	#NULL!	#NULL!	1	5	1	0	3	2	1	2	1	1	1		1	170	1	15	1
2	6	1	1	2	200601012	0	0	#NULL!	#NULL!	#NULL!	#NULL!	#NULL!		#NULL!	#NULL!	#NULL!	#NULL!		#NULL!	#NULL!	#NULL!	#NULL!	#NULL!	#NULL!	#NULL!	2009	8	14	4	#NULL!	#NULL!	#NULL!	1	5	1	1	4	2	1	2	1	1	2		1	90	1	8	1
2	7	1	1	2	200701012	0	0	#NULL!	#NULL!	#NULL!	#NULL!	#NULL!		#NULL!	#NULL!	#NULL!	#NULL!		#NULL!	#NULL!	#NULL!	#NULL!	#NULL!	#NULL!	#NULL!	2009	8	19	2	1	#NULL!	#NULL!	1	6	1	2	4	2	1	2	1	1	2		1	90	1	15	1
2	8	1	1	1	200801011	0	1	#NULL!	#NULL!	#NULL!	#NULL!	#NULL!		#NULL!	#NULL!	#NULL!	#NULL!		#NULL!	#NULL!	#NULL!	#NULL!	#NULL!	#NULL!	#NULL!	2009	8	4	3	#NULL!	#NULL!	#NULL!	1	4	1	0	3	2	1	2	1	1	2		1	80	1	20	1
2	8	2	1	1	200802011	0	0	#NULL!	#NULL!	#NULL!	#NULL!	#NULL!		#NULL!	#NULL!	#NULL!	#NULL!		#NULL!	#NULL!	#NULL!	#NULL!	#NULL!	#NULL!	#NULL!	2010	4	2	3	#NULL!	#NULL!	#NULL!	1	10	1	1	3	3	1	2	1	1	2		1	140	1	20	1
2	8	2	1	2	200802012	0	0	#NULL!	#NULL!	#NULL!	#NULL!	#NULL!		#NULL!	#NULL!	#NULL!	#NULL!		#NULL!	#NULL!	#NULL!	#NULL!	#NULL!	#NULL!	#NULL!	2010	4	2	3	#NULL!	#NULL!	#NULL!	1	6	1	0	3	3	1	2	1	1	2		1	150	1	10	1
2	9	1	1	1	200901011	0	0	#NULL!	#NULL!	#NULL!	#NULL!	#NULL!		#NULL!	#NULL!	#NULL!	#NULL!		#NULL!	#NULL!	#NULL!	#NULL!	#NULL!	#NULL!	#NULL!	2009	9	14	3	#NULL!	#NULL!	#NULL!	1	10	1	0	3	2	1	2	1	1	2		1	180	1	4	1
2	9	1	1	2	200901012	#NULL!	#NULL!	#NULL!	#NULL!	#NULL!	#NULL!	#NULL!		#NULL!	#NULL!	#NULL!	#NULL!		#NULL!	#NULL!	#NULL!	#NULL!	#NULL!	#NULL!	#NULL!	2009	9	14	4	3	#NULL!	#NULL!	1	8	1	0	3	3	1	2	1	1	2		1	130	1	25	1
2	9	2	1	1	200902011	0	0	#NULL!	#NULL!	#NULL!	#NULL!	#NULL!		#NULL!	#NULL!	#NULL!	#NULL!		#NULL!	#NULL!	#NULL!	#NULL!	#NULL!	#NULL!	#NULL!	2009	10	27	1	4	#NULL!	#NULL!	1	7	1	0	3	2	1	2	1	1	1		1	180	1	23	1
2	9	2	1	2	200902012	0	0	#NULL!	#NULL!	#NULL!	#NULL!	#NULL!		#NULL!	#NULL!	#NULL!	#NULL!		#NULL!	#NULL!	#NULL!	#NULL!	#NULL!	#NULL!	#NULL!	2009	10	27	3	1	#NULL!	#NULL!	1	7	1	0	3	2	1	2	1	1	1		1	200	1	24	1
2	9	3	1	1	200903011	0	0	#NULL!	#NULL!	#NULL!	#NULL!	#NULL!		#NULL!	#NULL!	#NULL!	#NULL!		#NULL!	#NULL!	#NULL!	#NULL!	#NULL!	#NULL!	#NULL!	2010	3	23	1	#NULL!	#NULL!	#NULL!	1	4	1	0	3	3	1	2	1	1	2		1	150	1	20	1
2	9	3	1	2	200903012	0	0	#NULL!	#NULL!	#NULL!	#NULL!	#NULL!		#NULL!	#NULL!	#NULL!	#NULL!		#NULL!	#NULL!	#NULL!	#NULL!	#NULL!	#NULL!	#NULL!	2010	3	23	1	#NULL!	#NULL!	#NULL!	1	7	1	1	4	3	1	2	1	1	2		1	130	1	4	1
2	9	4	1	1	200904011	0	0	#NULL!	#NULL!	#NULL!	#NULL!	#NULL!		#NULL!	#NULL!	#NULL!	#NULL!		#NULL!	#NULL!	#NULL!	#NULL!	#NULL!	#NULL!	#NULL!	2010	3	23	1	#NULL!	#NULL!	#NULL!	1	4	1	0	3	2	1	2	1	1	2		1	60	1	20	1
2	9	4	1	2	200904012	0	0	#NULL!	#NULL!	#NULL!	#NULL!	#NULL!		#NULL!	#NULL!	#NULL!	#NULL!		#NULL!	#NULL!	#NULL!	#NULL!	#NULL!	#NULL!	#NULL!	2010	3	23	1	#NULL!	#NULL!	#NULL!	1	3	1	0	3	2	1	2	1	1	1		1	260	1	9	1
2	10	1	1	2	201001012	0	0	#NULL!	#NULL!	#NULL!	#NULL!	#NULL!		#NULL!	#NULL!	#NULL!	#NULL!		#NULL!	#NULL!	#NULL!	#NULL!	#NULL!	#NULL!	#NULL!	2009	7	23	1	2	#NULL!	#NULL!	1	5	1	1	4	2	1	2	1	1	2		1	100	1	20	1
2	10	2	1	1	201002011	0	1	#NULL!	#NULL!	#NULL!	#NULL!	#NULL!		#NULL!	#NULL!	#NULL!	#NULL!		#NULL!	#NULL!	#NULL!	#NULL!	#NULL!	#NULL!	#NULL!	2009	11	5	1	2	#NULL!	#NULL!	1	4	1	0	3	2	1	2	1	1	2		1	130	1	4	1
2	10	3	1	1	201003011	0	0	#NULL!	#NULL!	#NULL!	#NULL!	#NULL!		#NULL!	#NULL!	#NULL!	#NULL!		#NULL!	#NULL!	#NULL!	#NULL!	#NULL!	#NULL!	#NULL!	2010	2	1	1	#NULL!	#NULL!	#NULL!	1	3	1	1	2	2	1	2	1	1	2		1	180	1	4	1
2	10	3	1	2	201003012	0	0	#NULL!	#NULL!	#NULL!	#NULL!	#NULL!		#NULL!	#NULL!	#NULL!	#NULL!		#NULL!	#NULL!	#NULL!	#NULL!	#NULL!	#NULL!	#NULL!	2010	2	1	1	#NULL!	#NULL!	#NULL!	1	4	1	1	4	2	1	2	1	1	2		1	140	1	20	1
2	11	1	1	1	201101011	0	1	#NULL!	#NULL!	#NULL!	#NULL!	#NULL!		#NULL!	#NULL!	#NULL!	#NULL!		#NULL!	#NULL!	#NULL!	#NULL!	#NULL!	#NULL!	#NULL!	2009	11	11	1	3	#NULL!	#NULL!	1	5	1	0	3	2	1	2	1	1	2		1	75	1	6.5	1
2	11	1	1	2	201101012	0	0	#NULL!	#NULL!	#NULL!	#NULL!	#NULL!		#NULL!	#NULL!	#NULL!	#NULL!		#NULL!	#NULL!	#NULL!	#NULL!	#NULL!	#NULL!	#NULL!	2009	11	11	1	3	#NULL!	#NULL!	1	5	1	0	3	2	1	2	1	1	1		1	270	1	2	1
2	11	2	1	1	201102011	0	0	#NULL!	#NULL!	#NULL!	#NULL!	#NULL!		#NULL!	#NULL!	#NULL!	#NULL!		#NULL!	#NULL!	#NULL!	#NULL!	#NULL!	#NULL!	#NULL!	2010	4	23	1	#NULL!	#NULL!	#NULL!	1	6	1	2	4	2	1	2	1	1	1		1	80	1	9	1
2	11	2	1	2	201102012	0	0	#NULL!	#NULL!	#NULL!	#NULL!	#NULL!		#NULL!	#NULL!	#NULL!	#NULL!		#NULL!	#NULL!	#NULL!	#NULL!	#NULL!	#NULL!	#NULL!	2010	4	23	1	#NULL!	#NULL!	#NULL!	1	5	1	1	4	2	1	2	1	1	1		1	135	1	15	1
2	12	1	1	1	201201011	0	0	#NULL!	#NULL!	#NULL!	#NULL!	#NULL!		#NULL!	#NULL!	#NULL!	#NULL!		#NULL!	#NULL!	#NULL!	#NULL!	#NULL!	#NULL!	#NULL!	2009	11	24	1	3	#NULL!	#NULL!	1	5	1	1	4	2	1	2	1	1	2		1	150	1	25	1
2	12	2	1	1	201202011	0	0	#NULL!	#NULL!	#NULL!	#NULL!	#NULL!		#NULL!	#NULL!	#NULL!	#NULL!		#NULL!	#NULL!	#NULL!	#NULL!	#NULL!	#NULL!	#NULL!	2009	11	24	1	3	#NULL!	#NULL!	1	6	1	0	3	2	1	2	1	1	1		1	200	1	20	1
2	12	2	1	2	201202012	0	0	#NULL!	#NULL!	#NULL!	#NULL!	#NULL!		#NULL!	#NULL!	#NULL!	#NULL!		#NULL!	#NULL!	#NULL!	#NULL!	#NULL!	#NULL!	#NULL!	2009	11	24	1	#NULL!	#NULL!	#NULL!	1	3	1	1	2	2	1	2	1	1	2		1	80	1	13	1
2	12	3	1	1	201203011	0	0	#NULL!	#NULL!	#NULL!	#NULL!	#NULL!		#NULL!	#NULL!	#NULL!	#NULL!		#NULL!	#NULL!	#NULL!	#NULL!	#NULL!	#NULL!	#NULL!	2009	11	23	1	3	#NULL!	#NULL!	1	4	1	0	3	3	1	2	1	1	2		1	60	1	30	1
2	12	3	1	2	201203012	0	0	#NULL!	#NULL!	#NULL!	#NULL!	#NULL!		#NULL!	#NULL!	#NULL!	#NULL!		#NULL!	#NULL!	#NULL!	#NULL!	#NULL!	#NULL!	#NULL!	2009	11	23	1	#NULL!	#NULL!	#NULL!	1	5	1	1	4	2	1	2	1	1	2		1	130	1	18	1
2	13	1	1	1	201301011	0	0	#NULL!	#NULL!	#NULL!	#NULL!	#NULL!		#NULL!	#NULL!	#NULL!	#NULL!		#NULL!	#NULL!	#NULL!	#NULL!	#NULL!	#NULL!	#NULL!	2009	12	2	1	#NULL!	#NULL!	#NULL!	1	4	1	0	3	2	1	2	1	1	2		1	70	1	15	1
2	13	1	1	2	201301012	0	0	#NULL!	#NULL!	#NULL!	#NULL!	#NULL!		#NULL!	#NULL!	#NULL!	#NULL!		#NULL!	#NULL!	#NULL!	#NULL!	#NULL!	#NULL!	#NULL!	2009	12	2	1	3	#NULL!	#NULL!	1	8	1	1	4	2	1	2	1	1	2		1	200	1	5	1
2	13	2	1	1	201302011	0	0	#NULL!	#NULL!	#NULL!	#NULL!	#NULL!		#NULL!	#NULL!	#NULL!	#NULL!		#NULL!	#NULL!	#NULL!	#NULL!	#NULL!	#NULL!	#NULL!	2009	12	1	1	2	#NULL!	#NULL!	1	3	1	1	2	2	1	2	1	1	2		1	130	1	20	1
2	14	1	1	1	201401011	0	0	#NULL!	#NULL!	#NULL!	#NULL!	#NULL!		#NULL!	#NULL!	#NULL!	#NULL!		#NULL!	#NULL!	#NULL!	#NULL!	#NULL!	#NULL!	#NULL!	2009	12	4	3	#NULL!	#NULL!	#NULL!	1	5	1	0	3	2	1	2	1	1	2		1	90	1	6	1
2	14	1	1	2	201401012	0	0	#NULL!	#NULL!	#NULL!	#NULL!	#NULL!		#NULL!	#NULL!	#NULL!	#NULL!		#NULL!	#NULL!	#NULL!	#NULL!	#NULL!	#NULL!	#NULL!	2009	12	4	1	3	#NULL!	#NULL!	1	5	1	0	3	2	1	2	1	1	2		1	130	1	6	1
2	14	2	1	1	201402011	0	0	#NULL!	#NULL!	#NULL!	#NULL!	#NULL!		#NULL!	#NULL!	#NULL!	#NULL!		#NULL!	#NULL!	#NULL!	#NULL!	#NULL!	#NULL!	#NULL!	2009	12	4	1	2	#NULL!	#NULL!	1	4	1	2	2	2	1	2	1	1	2		1	100	1	15	1
2	14	3	1	2	201403012	0	0	#NULL!	#NULL!	#NULL!	#NULL!	#NULL!		#NULL!	#NULL!	#NULL!	#NULL!		#NULL!	#NULL!	#NULL!	#NULL!	#NULL!	#NULL!	#NULL!	2010	6	18	3	#NULL!	#NULL!	#NULL!	1	5	1	1	4	2	1	2	1	1	2		1	100	1	6	1
2	14	4	1	2	201404012	0	0	#NULL!	#NULL!	#NULL!	#NULL!	#NULL!		#NULL!	#NULL!	#NULL!	#NULL!		#NULL!	#NULL!	#NULL!	#NULL!	#NULL!	#NULL!	#NULL!	2010	8	25	1	#NULL!	#NULL!	#NULL!	1	3	1	1	2	3	1	2	1	1	2		1	100	1	8	1
2	15	1	1	1	201501011	0	0	#NULL!	#NULL!	#NULL!	#NULL!	#NULL!		#NULL!	#NULL!	#NULL!	#NULL!		#NULL!	#NULL!	#NULL!	#NULL!	#NULL!	#NULL!	#NULL!	2009	12	8	1	#NULL!	#NULL!	#NULL!	1	3	1	1	2	2	1	2	1	1	1		1	150	1	1	1
2	15	1	1	2	201501012	0	0	#NULL!	#NULL!	#NULL!	#NULL!	#NULL!		#NULL!	#NULL!	#NULL!	#NULL!		#NULL!	#NULL!	#NULL!	#NULL!	#NULL!	#NULL!	#NULL!	2009	12	8	1	3	#NULL!	#NULL!	1	5	1	0	3	2	1	2	1	1	1		1	130	1	2.5	1
2	15	2	1	1	201502011	0	0	#NULL!	#NULL!	#NULL!	#NULL!	#NULL!		#NULL!	#NULL!	#NULL!	#NULL!		#NULL!	#NULL!	#NULL!	#NULL!	#NULL!	#NULL!	#NULL!	2009	12	9	1	18	#NULL!	#NULL!	1	5	1	1	4	2	1	2	1	1	2		1	80	1	24	1
2	15	2	1	2	201502012	0	0	#NULL!	#NULL!	#NULL!	#NULL!	#NULL!		#NULL!	#NULL!	#NULL!	#NULL!		#NULL!	#NULL!	#NULL!	#NULL!	#NULL!	#NULL!	#NULL!	2009	12	9	1	3	#NULL!	#NULL!	1	6	1	1	4	2	1	2	1	1	2		1	85	1	15	1
2	16	1	1	1	201601011	0	1	#NULL!	#NULL!	#NULL!	#NULL!	#NULL!		#NULL!	#NULL!	#NULL!	#NULL!		#NULL!	#NULL!	#NULL!	#NULL!	#NULL!	#NULL!	#NULL!	2009	12	15	2	#NULL!	#NULL!	#NULL!	1	4	1	2	2	2	1	2	1	1	1		1	185	1	9	1
2	16	2	1	1	201602011	0	0	#NULL!	#NULL!	#NULL!	#NULL!	#NULL!		#NULL!	#NULL!	#NULL!	#NULL!		#NULL!	#NULL!	#NULL!	#NULL!	#NULL!	#NULL!	#NULL!	2010	2	28	1	2	#NULL!	#NULL!	1	5	1	1	4	2	1	2	1	1	2		1	80	1	14	1
2	16	3	1	1	201603011	0	0	#NULL!	#NULL!	#NULL!	#NULL!	#NULL!		#NULL!	#NULL!	#NULL!	#NULL!		#NULL!	#NULL!	#NULL!	#NULL!	#NULL!	#NULL!	#NULL!	2010	3	19	1	#NULL!	#NULL!	#NULL!	1	6	1	1	4	2	1	2	1	1	1		1	200	1	15	1
2	16	3	1	2	201603012	0	0	#NULL!	#NULL!	#NULL!	#NULL!	#NULL!		#NULL!	#NULL!	#NULL!	#NULL!		#NULL!	#NULL!	#NULL!	#NULL!	#NULL!	#NULL!	#NULL!	2010	3	19	4	3	#NULL!	#NULL!	1	2	1	0	1	2	1	2	1	1	2		1	200	1	9	1
2	17	1	1	1	201701011	0	0	#NULL!	#NULL!	#NULL!	#NULL!	#NULL!		#NULL!	#NULL!	#NULL!	#NULL!		#NULL!	#NULL!	#NULL!	#NULL!	#NULL!	#NULL!	#NULL!	2010	1	9	3	#NULL!	#NULL!	#NULL!	1	4	1	0	3	2	1	2	1	1	2		1	60	1	8	1
2	17	1	1	2	201701012	0	0	#NULL!	#NULL!	#NULL!	#NULL!	#NULL!		#NULL!	#NULL!	#NULL!	#NULL!		#NULL!	#NULL!	#NULL!	#NULL!	#NULL!	#NULL!	#NULL!	2010	1	9	4	#NULL!	#NULL!	#NULL!	1	4	1	0	3	2	1	2	1	1	2		1	200	1	6	1
2	17	1	2	1	201701021	0	0	#NULL!	#NULL!	#NULL!	#NULL!	#NULL!		#NULL!	#NULL!	#NULL!	#NULL!		#NULL!	#NULL!	#NULL!	#NULL!	#NULL!	#NULL!	#NULL!	2010	1	9	2	#NULL!	#NULL!	#NULL!	1	3	1	1	2	2	1	2	1	1	2		1	80	1	15	1
2	17	1	2	2	201701022	0	1	#NULL!	#NULL!	#NULL!	#NULL!	#NULL!		#NULL!	#NULL!	#NULL!	#NULL!		#NULL!	#NULL!	#NULL!	#NULL!	#NULL!	#NULL!	#NULL!	2010	1	9	2	#NULL!	#NULL!	#NULL!	1	5	1	1	4	2	1	2	1	1	2		1	75	1	20	1
2	17	2	1	1	201702011	0	0	#NULL!	#NULL!	#NULL!	#NULL!	#NULL!		#NULL!	#NULL!	#NULL!	#NULL!		#NULL!	#NULL!	#NULL!	#NULL!	#NULL!	#NULL!	#NULL!	2010	5	27	2	#NULL!	#NULL!	#NULL!	1	3	1	0	3	2	1	2	1	1	2		1	80	1	10	1
2	17	2	1	2	201702012	#NULL!	#NULL!	#NULL!	#NULL!	#NULL!	#NULL!	#NULL!		#NULL!	#NULL!	#NULL!	#NULL!		#NULL!	#NULL!	#NULL!	#NULL!	#NULL!	#NULL!	#NULL!	2010	5	27	2	#NULL!	#NULL!	#NULL!	1	3	1	1	2	3	1	2	1	1	2		1	120	1	1	1
2	18	1	1	1	201801011	0	0	#NULL!	#NULL!	#NULL!	#NULL!	#NULL!		#NULL!	#NULL!	#NULL!	#NULL!		#NULL!	#NULL!	#NULL!	#NULL!	#NULL!	#NULL!	#NULL!	2009	11	5	2	1	#NULL!	#NULL!	1	4	1	0	3	2	1	2	1	1	2		1	60	1	10	1
2	18	1	1	2	201801012	0	0	#NULL!	#NULL!	#NULL!	#NULL!	#NULL!		#NULL!	#NULL!	#NULL!	#NULL!		#NULL!	#NULL!	#NULL!	#NULL!	#NULL!	#NULL!	#NULL!	2009	11	5	3	#NULL!	#NULL!	#NULL!	1	5	1	0	3	2	1	2	1	1	2		1	90	1	2.5	1
2	19	1	1	1	201901011	0	0	#NULL!	#NULL!	#NULL!	#NULL!	#NULL!		#NULL!	#NULL!	#NULL!	#NULL!		#NULL!	#NULL!	#NULL!	#NULL!	#NULL!	#NULL!	#NULL!	2010	1	30	3	#NULL!	#NULL!	#NULL!	1	6	1	0	3	3	1	2	1	1	2		1	200	1	12	1
2	19	1	1	2	201901012	#NULL!	#NULL!	#NULL!	#NULL!	#NULL!	#NULL!	#NULL!		#NULL!	#NULL!	#NULL!	#NULL!		#NULL!	#NULL!	#NULL!	#NULL!	#NULL!	#NULL!	#NULL!	2010	1	30	4	#NULL!	#NULL!	#NULL!	1	5	1	0	3	2	1	2	1	1	2		1	170	1	4	1
2	19	2	1	1	201902011	0	1	#NULL!	#NULL!	#NULL!	#NULL!	#NULL!		#NULL!	#NULL!	#NULL!	#NULL!		#NULL!	#NULL!	#NULL!	#NULL!	#NULL!	#NULL!	#NULL!	2010	1	29	1	#NULL!	#NULL!	#NULL!	1	3	1	1	2	3	1	2	1	1	2		1	150	1	13	1
2	19	2	1	2	201902012	0	0	#NULL!	#NULL!	#NULL!	#NULL!	#NULL!		#NULL!	#NULL!	#NULL!	#NULL!		#NULL!	#NULL!	#NULL!	#NULL!	#NULL!	#NULL!	#NULL!	2010	1	29	1	#NULL!	#NULL!	#NULL!	1	3	1	1	2	3	1	2	1	3	#NULL!		#NULL!	#NULL!	#NULL!	#NULL!	#NULL!
2	20	1	1	2	202001012	#NULL!	#NULL!	#NULL!	#NULL!	#NULL!	#NULL!	#NULL!		#NULL!	#NULL!	#NULL!	#NULL!		#NULL!	#NULL!	#NULL!	#NULL!	#NULL!	#NULL!	#NULL!	2010	3	1	3	#NULL!	#NULL!	#NULL!	1	6	1	1	4	2	1	2	1	1	1		1	160	1	8	1
2	20	2	1	1	202002011	0	0	#NULL!	#NULL!	#NULL!	#NULL!	#NULL!		#NULL!	#NULL!	#NULL!	#NULL!		#NULL!	#NULL!	#NULL!	#NULL!	#NULL!	#NULL!	#NULL!	2010	4	7	1	#NULL!	#NULL!	#NULL!	1	4	1	0	3	2	1	2	1	1	2		1	70	1	5	1
2	20	2	1	2	202002012	#NULL!	#NULL!	#NULL!	#NULL!	#NULL!	#NULL!	#NULL!		#NULL!	#NULL!	#NULL!	#NULL!		#NULL!	#NULL!	#NULL!	#NULL!	#NULL!	#NULL!	#NULL!	2010	4	7	1	#NULL!	#NULL!	#NULL!	1	6	1	0	3	2	1	2	1	1	1		1	120	1	3	1
2	21	1	1	1	202101011	0	0	#NULL!	#NULL!	#NULL!	#NULL!	#NULL!		#NULL!	#NULL!	#NULL!	#NULL!		#NULL!	#NULL!	#NULL!	#NULL!	#NULL!	#NULL!	#NULL!	2010	3	26	1	#NULL!	#NULL!	#NULL!	1	7	1	3	4	3	1	2	1	1	2		1	120	1	11	1
2	21	1	1	2	202101012	0	0	#NULL!	#NULL!	#NULL!	#NULL!	#NULL!		#NULL!	#NULL!	#NULL!	#NULL!		#NULL!	#NULL!	#NULL!	#NULL!	#NULL!	#NULL!	#NULL!	2010	3	26	1	#NULL!	#NULL!	#NULL!	1	6	1	2	4	3	1	2	1	1	2		1	70	1	10	1
2	22	1	1	1	202201011	0	0	#NULL!	#NULL!	#NULL!	#NULL!	#NULL!		#NULL!	#NULL!	#NULL!	#NULL!		#NULL!	#NULL!	#NULL!	#NULL!	#NULL!	#NULL!	#NULL!	2010	3	27	1	#NULL!	#NULL!	#NULL!	1	3	1	1	2	3	1	2	1	1	2		1	30	1	2.5	1
2	22	1	1	2	202201012	0	0	#NULL!	#NULL!	#NULL!	#NULL!	#NULL!		#NULL!	#NULL!	#NULL!	#NULL!		#NULL!	#NULL!	#NULL!	#NULL!	#NULL!	#NULL!	#NULL!	2010	3	27	1	#NULL!	#NULL!	#NULL!	1	3	1	1	2	3	1	2	1	1	2		1	60	1	5.5	1
2	23	1	1	1	202301011	0	0	#NULL!	#NULL!	#NULL!	#NULL!	#NULL!		#NULL!	#NULL!	#NULL!	#NULL!		#NULL!	#NULL!	#NULL!	#NULL!	#NULL!	#NULL!	#NULL!	2009	12	23	1	#NULL!	#NULL!	#NULL!	1	3	1	0	3	2	1	2	1	1	2		1	100	1	7	1
2	23	1	1	2	202301012	0	0	#NULL!	#NULL!	#NULL!	#NULL!	#NULL!		#NULL!	#NULL!	#NULL!	#NULL!		#NULL!	#NULL!	#NULL!	#NULL!	#NULL!	#NULL!	#NULL!	2009	12	23	4	3	#NULL!	#NULL!	1	7	1	0	3	2	1	2	1	1	2		1	100	1	27	1
2	23	2	1	1	202302011	0	0	#NULL!	#NULL!	#NULL!	#NULL!	#NULL!		#NULL!	#NULL!	#NULL!	#NULL!		#NULL!	#NULL!	#NULL!	#NULL!	#NULL!	#NULL!	#NULL!	2009	12	22	4	#NULL!	#NULL!	#NULL!	1	6	1	0	3	2	1	2	1	1	2		1	135	1	1	1
2	23	2	1	2	202302012	0	0	#NULL!	#NULL!	#NULL!	#NULL!	#NULL!		#NULL!	#NULL!	#NULL!	#NULL!		#NULL!	#NULL!	#NULL!	#NULL!	#NULL!	#NULL!	#NULL!	2009	12	22	4	1	#NULL!	#NULL!	1	5	1	0	3	2	1	2	1	1	2		1	130	1	12	1
2	24	1	1	1	202401011	0	0	#NULL!	#NULL!	#NULL!	#NULL!	#NULL!		#NULL!	#NULL!	#NULL!	#NULL!		#NULL!	#NULL!	#NULL!	#NULL!	#NULL!	#NULL!	#NULL!	2010	3	23	4	#NULL!	#NULL!	#NULL!	1	5	1	0	3	3	1	2	1	1	2		1	75	1	15	1
2	24	1	1	2	202401012	#NULL!	#NULL!	#NULL!	#NULL!	#NULL!	#NULL!	#NULL!		#NULL!	#NULL!	#NULL!	#NULL!		#NULL!	#NULL!	#NULL!	#NULL!	#NULL!	#NULL!	#NULL!	2010	3	23	4	#NULL!	#NULL!	#NULL!	1	5	1	0	3	3	1	2	1	1	2		1	70	1	20	1
2	25	1	1	1	202501011	0	0	#NULL!	#NULL!	#NULL!	#NULL!	#NULL!		#NULL!	#NULL!	#NULL!	#NULL!		#NULL!	#NULL!	#NULL!	#NULL!	#NULL!	#NULL!	#NULL!	2010	3	12	4	#NULL!	#NULL!	#NULL!	1	6	1	1	4	2	1	2	1	1	1		1	200	1	15	1
2	25	1	1	2	202501012	0	0	#NULL!	#NULL!	#NULL!	#NULL!	#NULL!		#NULL!	#NULL!	#NULL!	#NULL!		#NULL!	#NULL!	#NULL!	#NULL!	#NULL!	#NULL!	#NULL!	2010	3	12	1	#NULL!	#NULL!	#NULL!	1	3	1	1	2	3	1	2	1	1	2		1	230	1	10	1
2	26	1	1	1	202601011	0	0	#NULL!	#NULL!	#NULL!	#NULL!	#NULL!		#NULL!	#NULL!	#NULL!	#NULL!		#NULL!	#NULL!	#NULL!	#NULL!	#NULL!	#NULL!	#NULL!	2010	4	20	1	#NULL!	#NULL!	#NULL!	1	4	1	1	4	2	1	2	1	1	2		1	60	1	18	1
2	26	1	1	2	202601012	0	0	#NULL!	#NULL!	#NULL!	#NULL!	#NULL!		#NULL!	#NULL!	#NULL!	#NULL!		#NULL!	#NULL!	#NULL!	#NULL!	#NULL!	#NULL!	#NULL!	2010	4	20	1	#NULL!	#NULL!	#NULL!	1	5	1	1	4	3	1	2	1	1	2		1	70	1	13	1
2	27	1	1	1	202701011	0	0	#NULL!	#NULL!	#NULL!	#NULL!	#NULL!		#NULL!	#NULL!	#NULL!	#NULL!		#NULL!	#NULL!	#NULL!	#NULL!	#NULL!	#NULL!	#NULL!	2010	4	16	2	#NULL!	#NULL!	#NULL!	1	6	1	2	4	3	1	2	1	1	2		1	40	1	15	1
2	27	1	1	2	202701012	0	0	#NULL!	#NULL!	#NULL!	#NULL!	#NULL!		#NULL!	#NULL!	#NULL!	#NULL!		#NULL!	#NULL!	#NULL!	#NULL!	#NULL!	#NULL!	#NULL!	2010	4	16	1	#NULL!	#NULL!	#NULL!	1	4	1	1	4	3	1	2	1	1	2		1	60	1	11	1
2	27	2	1	1	202702011	0	0	#NULL!	#NULL!	#NULL!	#NULL!	#NULL!		#NULL!	#NULL!	#NULL!	#NULL!		#NULL!	#NULL!	#NULL!	#NULL!	#NULL!	#NULL!	#NULL!	2010	4	16	1	#NULL!	#NULL!	#NULL!	1	5	1	1	4	3	1	2	1	1	1		1	150	1	4	1
2	27	2	1	2	202702012	0	0	#NULL!	#NULL!	#NULL!	#NULL!	#NULL!		#NULL!	#NULL!	#NULL!	#NULL!		#NULL!	#NULL!	#NULL!	#NULL!	#NULL!	#NULL!	#NULL!	2010	4	16	1	#NULL!	#NULL!	#NULL!	1	5	1	1	4	3	1	2	1	1	2		1	130	1	15	1
3	1	1	1	2	300101012	0	0	#NULL!	#NULL!	#NULL!	#NULL!	#NULL!		#NULL!	#NULL!	#NULL!	#NULL!		#NULL!	#NULL!	#NULL!	#NULL!	#NULL!	#NULL!	#NULL!	2009	6	8	2	3	#NULL!	#NULL!	1	5	1	1	4	2	1	2	1	1	2		1	100	1	30	1
3	3	1	1	1	300301011	0	0	#NULL!	#NULL!	#NULL!	#NULL!	#NULL!		#NULL!	#NULL!	#NULL!	#NULL!		#NULL!	#NULL!	#NULL!	#NULL!	#NULL!	#NULL!	#NULL!	2009	6	13	1	#NULL!	#NULL!	#NULL!	1	5	1	1	4	1	1	2	1	1	2		1	130	1	2	1
3	3	1	1	2	300301012	#NULL!	#NULL!	#NULL!	#NULL!	#NULL!	#NULL!	#NULL!		#NULL!	#NULL!	#NULL!	#NULL!		#NULL!	#NULL!	#NULL!	#NULL!	#NULL!	#NULL!	#NULL!	2009	6	13	3	#NULL!	#NULL!	#NULL!	1	5	1	1	4	2	1	2	1	1	2		1	80	1	10	1
3	3	2	1	1	300302011	0	0	#NULL!	#NULL!	#NULL!	#NULL!	#NULL!		#NULL!	#NULL!	#NULL!	#NULL!		#NULL!	#NULL!	#NULL!	#NULL!	#NULL!	#NULL!	#NULL!	2009	8	13	4	1	2	#NULL!	1	5	1	0	3	2	1	2	1	1	4	土木结构	1	70	1	34	1
3	3	2	1	2	300302012	0	0	#NULL!	#NULL!	#NULL!	#NULL!	#NULL!		#NULL!	#NULL!	#NULL!	#NULL!		#NULL!	#NULL!	#NULL!	#NULL!	#NULL!	#NULL!	#NULL!	2009	8	13	7	#NULL!	#NULL!	#NULL!	1	5	1	0	3	2	1	2	1	1	2		1	30	1	20	1
3	4	1	1	1	300401011	1	1	#NULL!	#NULL!	#NULL!	#NULL!	#NULL!		#NULL!	#NULL!	#NULL!	#NULL!		#NULL!	#NULL!	#NULL!	#NULL!	#NULL!	#NULL!	#NULL!	2009	6	11	1	#NULL!	#NULL!	#NULL!	1	4	1	1	4	2	1	2	1	1	3		1	200	1	30	1
3	6	1	1	1	300601011	0	0	#NULL!	#NULL!	#NULL!	#NULL!	#NULL!		#NULL!	#NULL!	#NULL!	#NULL!		#NULL!	#NULL!	#NULL!	#NULL!	#NULL!	#NULL!	#NULL!	2009	7	30	2	#NULL!	#NULL!	#NULL!	1	5	1	3	2	3	1	2	1	1	3		1	70	1	11	1
3	6	1	1	2	300601012	0	0	#NULL!	#NULL!	#NULL!	#NULL!	#NULL!		#NULL!	#NULL!	#NULL!	#NULL!		#NULL!	#NULL!	#NULL!	#NULL!	#NULL!	#NULL!	#NULL!	2009	7	30	2	#NULL!	#NULL!	#NULL!	1	3	1	1	2	3	1	2	1	1	3		1	60	1	42	1
3	6	2	1	1	300602011	1	1	#NULL!	#NULL!	#NULL!	#NULL!	#NULL!		#NULL!	#NULL!	#NULL!	#NULL!		#NULL!	#NULL!	#NULL!	#NULL!	#NULL!	#NULL!	#NULL!	2009	12	2	2	#NULL!	#NULL!	#NULL!	1	4	1	2	2	2	1	2	1	1	2		1	70	1	4	1
3	6	3	1	2	300603012	0	0	#NULL!	#NULL!	#NULL!	#NULL!	#NULL!		#NULL!	#NULL!	#NULL!	#NULL!		#NULL!	#NULL!	#NULL!	#NULL!	#NULL!	#NULL!	#NULL!	2010	5	27	1	#NULL!	#NULL!	#NULL!	1	3	1	1	1	3	1	2	1	1	3		1	100	1	35	1
3	7	1	1	2	300701012	0	0	#NULL!	#NULL!	#NULL!	#NULL!	#NULL!		#NULL!	#NULL!	#NULL!	#NULL!		#NULL!	#NULL!	#NULL!	#NULL!	#NULL!	#NULL!	#NULL!	2009	8	13	2	1	#NULL!	#NULL!	1	5	1	1	4	1	1	2	1	1	1		1	285	1	4	1
3	7	2	1	1	300702011	#NULL!	#NULL!	#NULL!	#NULL!	#NULL!	#NULL!	#NULL!		#NULL!	#NULL!	#NULL!	#NULL!		#NULL!	#NULL!	#NULL!	#NULL!	#NULL!	#NULL!	#NULL!	2009	10	31	2	#NULL!	#NULL!	#NULL!	1	4	1	0	3	3	1	2	1	1	2		1	80	1	20	1
3	7	2	1	2	300702012	0	0	#NULL!	#NULL!	#NULL!	#NULL!	#NULL!		#NULL!	#NULL!	#NULL!	#NULL!		#NULL!	#NULL!	#NULL!	#NULL!	#NULL!	#NULL!	#NULL!	2009	10	31	2	#NULL!	#NULL!	#NULL!	1	4	1	0	3	2	1	2	1	1	4	土木楼房	1	120	1	10	1
3	9	1	1	1	300901011	1	1	#NULL!	#NULL!	#NULL!	#NULL!	#NULL!		#NULL!	#NULL!	#NULL!	#NULL!		#NULL!	#NULL!	#NULL!	#NULL!	#NULL!	#NULL!	#NULL!	2009	7	4	2	#NULL!	#NULL!	#NULL!	1	5	1	1	4	2	1	2	1	1	1		1	120	1	5	1
3	10	1	1	2	301001012	0	0	#NULL!	#NULL!	#NULL!	#NULL!	#NULL!		#NULL!	#NULL!	#NULL!	#NULL!		#NULL!	#NULL!	#NULL!	#NULL!	#NULL!	#NULL!	#NULL!	2009	7	17	2	#NULL!	#NULL!	#NULL!	1	7	1	1	4	2	1	2	1	1	4	土木结构	1	66	1	15	1
3	11	1	1	1	301101011	0	0	#NULL!	#NULL!	#NULL!	#NULL!	#NULL!		#NULL!	#NULL!	#NULL!	#NULL!		#NULL!	#NULL!	#NULL!	#NULL!	#NULL!	#NULL!	#NULL!	2009	7	8	2	1	#NULL!	#NULL!	1	3	1	1	2	2	1	2	1	1	2		1	30	1	9	1
3	12	1	1	2	301201012	0	0	#NULL!	#NULL!	#NULL!	#NULL!	#NULL!		#NULL!	#NULL!	#NULL!	#NULL!		#NULL!	#NULL!	#NULL!	#NULL!	#NULL!	#NULL!	#NULL!	2009	7	8	2	1	#NULL!	#NULL!	1	3	1	1	2	2	1	2	1	1	2		1	100	1	30	1
3	12	2	1	2	301202012	0	0	#NULL!	#NULL!	#NULL!	#NULL!	#NULL!		#NULL!	#NULL!	#NULL!	#NULL!		#NULL!	#NULL!	#NULL!	#NULL!	#NULL!	#NULL!	#NULL!	2009	11	10	1	#NULL!	#NULL!	#NULL!	1	4	1	2	2	2	1	2	1	1	3		1	70	1	45	1
3	14	1	1	1	301401011	0	0	#NULL!	#NULL!	#NULL!	#NULL!	#NULL!		#NULL!	#NULL!	#NULL!	#NULL!		#NULL!	#NULL!	#NULL!	#NULL!	#NULL!	#NULL!	#NULL!	2009	7	22	1	2	#NULL!	#NULL!	1	3	1	1	2	2	1	2	1	1	3		1	150	1	60	1
3	14	1	1	2	301401012	0	0	#NULL!	#NULL!	#NULL!	#NULL!	#NULL!		#NULL!	#NULL!	#NULL!	#NULL!		#NULL!	#NULL!	#NULL!	#NULL!	#NULL!	#NULL!	#NULL!	2009	7	22	1	2	#NULL!	#NULL!	1	3	1	1	2	2	1	2	1	1	3		1	110	1	15	1
3	14	2	1	2	301402012	0	0	#NULL!	#NULL!	#NULL!	#NULL!	#NULL!		#NULL!	#NULL!	#NULL!	#NULL!		#NULL!	#NULL!	#NULL!	#NULL!	#NULL!	#NULL!	#NULL!	2009	10	27	1	2	#NULL!	#NULL!	1	3	1	1	2	2	1	2	1	1	3		1	80	1	90	1
3	14	4	1	1	301404011	0	0	#NULL!	#NULL!	#NULL!	#NULL!	#NULL!		#NULL!	#NULL!	#NULL!	#NULL!		#NULL!	#NULL!	#NULL!	#NULL!	#NULL!	#NULL!	#NULL!	2010	9	30	1	#NULL!	#NULL!	#NULL!	1	4	1	1	3	2	1	2	1	1	2		1	60	2	#NULL!	1
3	14	4	1	2	301404012	0	0	#NULL!	#NULL!	#NULL!	#NULL!	#NULL!		#NULL!	#NULL!	#NULL!	#NULL!		#NULL!	#NULL!	#NULL!	#NULL!	#NULL!	#NULL!	#NULL!	2010	9	30	2	1	#NULL!	#NULL!	1	5	1	0	3	2	1	2	1	1	3		1	150	1	30	1
3	15	1	1	2	301501012	0	0	#NULL!	#NULL!	#NULL!	#NULL!	#NULL!		#NULL!	#NULL!	#NULL!	#NULL!		#NULL!	#NULL!	#NULL!	#NULL!	#NULL!	#NULL!	#NULL!	2009	12	1	1	#NULL!	#NULL!	#NULL!	1	4	1	0	3	2	1	2	1	1	1		1	75	1	10	1
3	16	1	1	1	301601011	0	0	#NULL!	#NULL!	#NULL!	#NULL!	#NULL!		#NULL!	#NULL!	#NULL!	#NULL!		#NULL!	#NULL!	#NULL!	#NULL!	#NULL!	#NULL!	#NULL!	2009	12	3	1	3	#NULL!	#NULL!	1	4	1	0	3	2	1	2	1	1	1		1	200	1	10	1
3	17	1	1	1	301701011	0	0	#NULL!	#NULL!	#NULL!	#NULL!	#NULL!		#NULL!	#NULL!	#NULL!	#NULL!		#NULL!	#NULL!	#NULL!	#NULL!	#NULL!	#NULL!	#NULL!	2009	11	20	1	#NULL!	#NULL!	#NULL!	1	3	1	1	2	2	1	2	1	1	2		1	32	1	18	1
3	17	1	1	2	301701012	1	1	#NULL!	#NULL!	#NULL!	#NULL!	#NULL!		#NULL!	#NULL!	#NULL!	#NULL!		#NULL!	#NULL!	#NULL!	#NULL!	#NULL!	#NULL!	#NULL!	2009	11	20	2	#NULL!	#NULL!	#NULL!	1	5	1	3	2	2	1	2	1	1	3		1	60	1	33	1
3	19	1	1	1	301901011	0	0	#NULL!	#NULL!	#NULL!	#NULL!	#NULL!		#NULL!	#NULL!	#NULL!	#NULL!		#NULL!	#NULL!	#NULL!	#NULL!	#NULL!	#NULL!	#NULL!	2009	8	14	1	#NULL!	#NULL!	#NULL!	1	3	1	1	2	3	1	2	1	1	4	土木结构	1	100	1	5	1
3	23	1	1	1	302301011	0	0	#NULL!	#NULL!	#NULL!	#NULL!	#NULL!		#NULL!	#NULL!	#NULL!	#NULL!		#NULL!	#NULL!	#NULL!	#NULL!	#NULL!	#NULL!	#NULL!	2009	11	25	1	#NULL!	#NULL!	#NULL!	1	5	1	1	4	2	1	2	1	1	4	土木	1	230	1	1	1
3	23	1	1	2	302301012	0	0	#NULL!	#NULL!	#NULL!	#NULL!	#NULL!		#NULL!	#NULL!	#NULL!	#NULL!		#NULL!	#NULL!	#NULL!	#NULL!	#NULL!	#NULL!	#NULL!	2009	11	25	1	#NULL!	#NULL!	#NULL!	1	5	1	1	4	2	1	2	1	1	4	土木	1	270	1	23	1
3	25	1	1	1	302501011	0	0	#NULL!	#NULL!	#NULL!	#NULL!	#NULL!		#NULL!	#NULL!	#NULL!	#NULL!		#NULL!	#NULL!	#NULL!	#NULL!	#NULL!	#NULL!	#NULL!	2009	8	26	1	#NULL!	#NULL!	#NULL!	1	4	1	0	3	1	1	2	1	1	4	木结构楼房	1	350	1	15	1
3	25	2	1	1	302502011	0	0	#NULL!	#NULL!	#NULL!	#NULL!	#NULL!		#NULL!	#NULL!	#NULL!	#NULL!		#NULL!	#NULL!	#NULL!	#NULL!	#NULL!	#NULL!	#NULL!	2010	9	17	4	2	#NULL!	#NULL!	1	5	1	0	3	2	1	2	1	1	2		1	270	1	23	1
3	26	1	1	1	302601011	0	0	#NULL!	#NULL!	#NULL!	#NULL!	#NULL!		#NULL!	#NULL!	#NULL!	#NULL!		#NULL!	#NULL!	#NULL!	#NULL!	#NULL!	#NULL!	#NULL!	2009	10	17	3	#NULL!	#NULL!	#NULL!	1	7	1	0	3	2	1	2	1	1	2		1	300	1	24	1
3	26	1	1	2	302601012	0	0	#NULL!	#NULL!	#NULL!	#NULL!	#NULL!		#NULL!	#NULL!	#NULL!	#NULL!		#NULL!	#NULL!	#NULL!	#NULL!	#NULL!	#NULL!	#NULL!	2009	10	17	1	3	#NULL!	#NULL!	1	6	1	0	3	1	1	2	1	1	1		1	400	1	22	1
3	27	1	1	1	302701011	0	0	#NULL!	#NULL!	#NULL!	#NULL!	#NULL!		#NULL!	#NULL!	#NULL!	#NULL!		#NULL!	#NULL!	#NULL!	#NULL!	#NULL!	#NULL!	#NULL!	2009	10	28	1	#NULL!	#NULL!	#NULL!	1	7	1	0	3	2	1	2	1	1	2		1	130	2	#NULL!	1
3	27	1	1	2	302701012	0	0	#NULL!	#NULL!	#NULL!	#NULL!	#NULL!		#NULL!	#NULL!	#NULL!	#NULL!		#NULL!	#NULL!	#NULL!	#NULL!	#NULL!	#NULL!	#NULL!	2009	10	28	1	#NULL!	#NULL!	#NULL!	1	2	1	0	1	2	1	2	1	1	2		1	100	1	2	1
3	28	1	1	1	302801011	0	0	#NULL!	#NULL!	#NULL!	#NULL!	#NULL!		#NULL!	#NULL!	#NULL!	#NULL!		#NULL!	#NULL!	#NULL!	#NULL!	#NULL!	#NULL!	#NULL!	2009	10	27	1	#NULL!	#NULL!	#NULL!	1	3	1	1	2	2	1	2	1	1	4	土木楼房	1	60	1	28	1
3	28	1	1	2	302801012	0	0	#NULL!	#NULL!	#NULL!	#NULL!	#NULL!		#NULL!	#NULL!	#NULL!	#NULL!		#NULL!	#NULL!	#NULL!	#NULL!	#NULL!	#NULL!	#NULL!	2009	10	27	1	#NULL!	#NULL!	#NULL!	1	4	1	0	4	2	1	2	1	1	3		1	130	1	30	1
3	28	1	2	1	302801021	0	0	#NULL!	#NULL!	#NULL!	#NULL!	#NULL!		#NULL!	#NULL!	#NULL!	#NULL!		#NULL!	#NULL!	#NULL!	#NULL!	#NULL!	#NULL!	#NULL!	2010	1	22	1	#NULL!	#NULL!	#NULL!	1	7	1	0	3	2	1	2	1	1	4	砖泥楼房	1	300	1	0.5	1
3	28	1	2	2	302801022	0	0	#NULL!	#NULL!	#NULL!	#NULL!	#NULL!		#NULL!	#NULL!	#NULL!	#NULL!		#NULL!	#NULL!	#NULL!	#NULL!	#NULL!	#NULL!	#NULL!	2010	1	22	3	#NULL!	#NULL!	#NULL!	1	3	1	1	2	1	1	2	1	1	1		1	210	1	15	1
3	28	1	3	1	302801031	0	0	#NULL!	#NULL!	#NULL!	#NULL!	#NULL!		#NULL!	#NULL!	#NULL!	#NULL!		#NULL!	#NULL!	#NULL!	#NULL!	#NULL!	#NULL!	#NULL!	2010	1	22	1	#NULL!	#NULL!	#NULL!	1	3	1	0	3	2	1	2	1	1	3		1	125	1	25	1
3	28	1	3	2	302801032	0	0	#NULL!	#NULL!	#NULL!	#NULL!	#NULL!		#NULL!	#NULL!	#NULL!	#NULL!		#NULL!	#NULL!	#NULL!	#NULL!	#NULL!	#NULL!	#NULL!	2010	1	22	3	4	2	#NULL!	1	9	1	3	4	1	1	2	1	1	2		1	238	1	4	1
3	28	4	1	1	302804011	0	0	#NULL!	#NULL!	#NULL!	#NULL!	#NULL!		#NULL!	#NULL!	#NULL!	#NULL!		#NULL!	#NULL!	#NULL!	#NULL!	#NULL!	#NULL!	#NULL!	2010	9	25	1	2	#NULL!	#NULL!	1	4	1	1	4	3	1	2	1	1	2		1	150	1	17	1
3	29	1	1	1	302901011	0	0	#NULL!	#NULL!	#NULL!	#NULL!	#NULL!		#NULL!	#NULL!	#NULL!	#NULL!		#NULL!	#NULL!	#NULL!	#NULL!	#NULL!	#NULL!	#NULL!	2009	11	26	2	1	#NULL!	#NULL!	1	4	1	1	4	2	1	2	1	1	2		1	100	1	4	1
3	29	1	1	2	302901012	0	1	#NULL!	#NULL!	#NULL!	#NULL!	#NULL!		#NULL!	#NULL!	#NULL!	#NULL!		#NULL!	#NULL!	#NULL!	#NULL!	#NULL!	#NULL!	#NULL!	2009	11	26	4	3	1	#NULL!	1	4	1	0	3	2	1	2	1	1	3		1	60	1	42	1
3	29	2	1	1	302902011	0	0	#NULL!	#NULL!	#NULL!	#NULL!	#NULL!		#NULL!	#NULL!	#NULL!	#NULL!		#NULL!	#NULL!	#NULL!	#NULL!	#NULL!	#NULL!	#NULL!	2009	11	27	3	#NULL!	#NULL!	#NULL!	1	3	1	0	3	3	1	2	1	1	3		1	70	1	55	1
3	30	1	1	1	303001011	0	0	#NULL!	#NULL!	#NULL!	#NULL!	#NULL!		#NULL!	#NULL!	#NULL!	#NULL!		#NULL!	#NULL!	#NULL!	#NULL!	#NULL!	#NULL!	#NULL!	2009	12	8	1	#NULL!	#NULL!	#NULL!	1	3	1	1	2	2	1	2	1	1	2		1	65	1	15	1
3	30	1	1	2	303001012	0	0	#NULL!	#NULL!	#NULL!	#NULL!	#NULL!		#NULL!	#NULL!	#NULL!	#NULL!		#NULL!	#NULL!	#NULL!	#NULL!	#NULL!	#NULL!	#NULL!	2009	12	8	1	2	#NULL!	#NULL!	1	2	1	0	1	3	1	2	1	1	3		1	30	1	1	1
3	30	2	1	1	303002011	#NULL!	#NULL!	#NULL!	#NULL!	#NULL!	#NULL!	#NULL!		#NULL!	#NULL!	#NULL!	#NULL!		#NULL!	#NULL!	#NULL!	#NULL!	#NULL!	#NULL!	#NULL!	2009	12	8	2	4	#NULL!	#NULL!	1	4	1	0	3	3	1	2	1	1	3		1	35	1	29	1
3	30	2	1	2	303002012	1	1	#NULL!	#NULL!	#NULL!	#NULL!	#NULL!		#NULL!	#NULL!	#NULL!	#NULL!		#NULL!	#NULL!	#NULL!	#NULL!	#NULL!	#NULL!	#NULL!	2009	12	8	1	#NULL!	#NULL!	#NULL!	1	3	1	1	2	2	1	2	1	3	#NULL!		#NULL!	#NULL!	#NULL!	#NULL!	#NULL!
3	31	1	1	1	303101011	0	0	#NULL!	#NULL!	#NULL!	#NULL!	#NULL!		#NULL!	#NULL!	#NULL!	#NULL!		#NULL!	#NULL!	#NULL!	#NULL!	#NULL!	#NULL!	#NULL!	2009	12	9	1	#NULL!	#NULL!	#NULL!	1	3	1	1	2	2	1	2	1	1	2		1	130	1	55	1
3	31	1	1	2	303101012	0	0	#NULL!	#NULL!	#NULL!	#NULL!	#NULL!		#NULL!	#NULL!	#NULL!	#NULL!		#NULL!	#NULL!	#NULL!	#NULL!	#NULL!	#NULL!	#NULL!	2009	12	9	1	#NULL!	#NULL!	#NULL!	1	5	1	1	4	2	1	2	1	1	2		1	150	1	15	1
3	32	1	1	1	303201011	#NULL!	#NULL!	#NULL!	#NULL!	#NULL!	#NULL!	#NULL!		#NULL!	#NULL!	#NULL!	#NULL!		#NULL!	#NULL!	#NULL!	#NULL!	#NULL!	#NULL!	#NULL!	2009	12	12	3	#NULL!	#NULL!	#NULL!	1	7	1	0	3	2	1	2	1	1	4	木房子	1	150	1	20	1
3	34	1	1	1	303401011	0	0	#NULL!	#NULL!	#NULL!	#NULL!	#NULL!		#NULL!	#NULL!	#NULL!	#NULL!		#NULL!	#NULL!	#NULL!	#NULL!	#NULL!	#NULL!	#NULL!	2009	12	13	2	4	3	#NULL!	1	5	1	0	3	2	1	2	1	1	2		1	200	1	15	1
3	34	3	1	1	303403011	0	0	#NULL!	#NULL!	#NULL!	#NULL!	#NULL!		#NULL!	#NULL!	#NULL!	#NULL!		#NULL!	#NULL!	#NULL!	#NULL!	#NULL!	#NULL!	#NULL!	2010	1	29	1	#NULL!	#NULL!	#NULL!	1	3	1	1	2	2	1	2	1	1	2		1	110	1	7	1
3	35	1	1	1	303501011	0	0	#NULL!	#NULL!	#NULL!	#NULL!	#NULL!		#NULL!	#NULL!	#NULL!	#NULL!		#NULL!	#NULL!	#NULL!	#NULL!	#NULL!	#NULL!	#NULL!	2010	1	16	1	#NULL!	#NULL!	#NULL!	1	5	1	1	4	2	1	2	1	1	1		1	280	1	10	1
3	35	1	1	2	303501012	0	0	#NULL!	#NULL!	#NULL!	#NULL!	#NULL!		#NULL!	#NULL!	#NULL!	#NULL!		#NULL!	#NULL!	#NULL!	#NULL!	#NULL!	#NULL!	#NULL!	2010	1	16	1	#NULL!	#NULL!	#NULL!	1	4	1	0	3	2	1	2	1	1	1		1	210	1	7	1
3	36	1	1	1	303601011	0	0	#NULL!	#NULL!	#NULL!	#NULL!	#NULL!		#NULL!	#NULL!	#NULL!	#NULL!		#NULL!	#NULL!	#NULL!	#NULL!	#NULL!	#NULL!	#NULL!	2010	1	19	1	#NULL!	#NULL!	#NULL!	1	3	1	1	2	2	1	2	1	1	2		1	40	1	15	1
3	36	1	1	2	303601012	0	0	#NULL!	#NULL!	#NULL!	#NULL!	#NULL!		#NULL!	#NULL!	#NULL!	#NULL!		#NULL!	#NULL!	#NULL!	#NULL!	#NULL!	#NULL!	#NULL!	2010	1	19	1	#NULL!	#NULL!	#NULL!	1	2	1	0	1	2	1	2	1	1	1		1	100	1	15	1
3	36	2	1	1	303602011	0	0	#NULL!	#NULL!	#NULL!	#NULL!	#NULL!		#NULL!	#NULL!	#NULL!	#NULL!		#NULL!	#NULL!	#NULL!	#NULL!	#NULL!	#NULL!	#NULL!	2010	8	10	3	1	#NULL!	#NULL!	1	5	1	1	4	3	1	2	1	1	3		1	200	1	2	1
3	36	2	1	2	303602012	0	0	#NULL!	#NULL!	#NULL!	#NULL!	#NULL!		#NULL!	#NULL!	#NULL!	#NULL!		#NULL!	#NULL!	#NULL!	#NULL!	#NULL!	#NULL!	#NULL!	2010	8	10	2	1	#NULL!	#NULL!	1	5	1	0	3	2	1	2	1	1	3		1	120	2	#NULL!	1
3	37	1	1	2	303701012	0	0	#NULL!	#NULL!	#NULL!	#NULL!	#NULL!		#NULL!	#NULL!	#NULL!	#NULL!		#NULL!	#NULL!	#NULL!	#NULL!	#NULL!	#NULL!	#NULL!	2010	1	18	1	#NULL!	#NULL!	#NULL!	1	3	1	1	2	3	1	2	1	1	2		1	100	1	4	1
3	38	1	1	1	303801011	0	0	#NULL!	#NULL!	#NULL!	#NULL!	#NULL!		#NULL!	#NULL!	#NULL!	#NULL!		#NULL!	#NULL!	#NULL!	#NULL!	#NULL!	#NULL!	#NULL!	2010	1	19	7	#NULL!	#NULL!	#NULL!	1	4	1	0	3	2	1	2	1	1	2		1	100	1	5	1
3	38	1	1	2	303801012	1	1	#NULL!	#NULL!	#NULL!	#NULL!	#NULL!		#NULL!	#NULL!	#NULL!	#NULL!		#NULL!	#NULL!	#NULL!	#NULL!	#NULL!	#NULL!	#NULL!	2010	1	19	4	#NULL!	#NULL!	#NULL!	1	7	1	0	3	1	1	2	1	1	1		1	200	1	13	1
3	39	1	1	1	303901011	0	0	#NULL!	#NULL!	#NULL!	#NULL!	#NULL!		#NULL!	#NULL!	#NULL!	#NULL!		#NULL!	#NULL!	#NULL!	#NULL!	#NULL!	#NULL!	#NULL!	2010	1	20	3	#NULL!	#NULL!	#NULL!	1	3	1	0	3	3	1	2	1	1	2		1	120	1	18	1
3	39	1	1	2	303901012	0	0	#NULL!	#NULL!	#NULL!	#NULL!	#NULL!		#NULL!	#NULL!	#NULL!	#NULL!		#NULL!	#NULL!	#NULL!	#NULL!	#NULL!	#NULL!	#NULL!	2010	1	20	3	2	#NULL!	#NULL!	1	5	1	0	3	2	1	2	1	1	2		1	250	1	21	1
3	41	2	1	2	304102012	0	1	#NULL!	#NULL!	#NULL!	#NULL!	#NULL!		#NULL!	#NULL!	#NULL!	#NULL!		#NULL!	#NULL!	#NULL!	#NULL!	#NULL!	#NULL!	#NULL!	2010	1	25	2	1	#NULL!	#NULL!	1	6	1	0	4	2	1	2	1	1	3		1	90	1	20	1
3	42	1	1	2	304201012	0	0	#NULL!	#NULL!	#NULL!	#NULL!	#NULL!		#NULL!	#NULL!	#NULL!	#NULL!		#NULL!	#NULL!	#NULL!	#NULL!	#NULL!	#NULL!	#NULL!	2010	1	26	1	3	#NULL!	#NULL!	1	8	1	1	4	2	1	2	1	1	1		1	350	1	12	1
3	46	1	1	2	304601012	#NULL!	#NULL!	#NULL!	#NULL!	#NULL!	#NULL!	#NULL!		#NULL!	#NULL!	#NULL!	#NULL!		#NULL!	#NULL!	#NULL!	#NULL!	#NULL!	#NULL!	#NULL!	2010	1	31	4	3	#NULL!	#NULL!	1	5	1	1	4	3	1	2	1	1	3		1	150	1	5	1
3	46	2	1	1	304602011	0	0	#NULL!	#NULL!	#NULL!	#NULL!	#NULL!		#NULL!	#NULL!	#NULL!	#NULL!		#NULL!	#NULL!	#NULL!	#NULL!	#NULL!	#NULL!	#NULL!	2010	5	4	3	1	#NULL!	#NULL!	1	7	1	0	3	2	1	2	1	1	3		1	250	1	8	1
3	47	1	1	2	304701012	0	0	#NULL!	#NULL!	#NULL!	#NULL!	#NULL!		#NULL!	#NULL!	#NULL!	#NULL!		#NULL!	#NULL!	#NULL!	#NULL!	#NULL!	#NULL!	#NULL!	2010	2	1	2	#NULL!	#NULL!	#NULL!	1	5	1	1	4	2	1	2	1	2	#NULL!		#NULL!	#NULL!	#NULL!	#NULL!	#NULL!
3	48	1	1	1	304801011	0	0	#NULL!	#NULL!	#NULL!	#NULL!	#NULL!		#NULL!	#NULL!	#NULL!	#NULL!		#NULL!	#NULL!	#NULL!	#NULL!	#NULL!	#NULL!	#NULL!	2010	2	2	1	#NULL!	#NULL!	#NULL!	1	2	1	0	1	2	1	2	1	1	2		1	60	1	12	1
3	48	1	1	2	304801012	0	0	#NULL!	#NULL!	#NULL!	#NULL!	#NULL!		#NULL!	#NULL!	#NULL!	#NULL!		#NULL!	#NULL!	#NULL!	#NULL!	#NULL!	#NULL!	#NULL!	2010	2	2	1	#NULL!	#NULL!	#NULL!	1	3	1	1	2	2	1	2	1	1	2		1	75	1	18	1
3	48	1	2	1	304801021	0	0	#NULL!	#NULL!	#NULL!	#NULL!	#NULL!		#NULL!	#NULL!	#NULL!	#NULL!		#NULL!	#NULL!	#NULL!	#NULL!	#NULL!	#NULL!	#NULL!	2010	9	16	3	#NULL!	#NULL!	#NULL!	1	8	1	1	4	1	1	2	1	1	2		1	325	1	26	1
3	48	1	2	2	304801022	0	0	#NULL!	#NULL!	#NULL!	#NULL!	#NULL!		#NULL!	#NULL!	#NULL!	#NULL!		#NULL!	#NULL!	#NULL!	#NULL!	#NULL!	#NULL!	#NULL!	2010	9	16	3	4	#NULL!	#NULL!	1	6	1	1	4	2	1	2	1	1	2		1	160	1	65	1
3	49	1	1	1	304901011	1	1	#NULL!	#NULL!	#NULL!	#NULL!	#NULL!		#NULL!	#NULL!	#NULL!	#NULL!		#NULL!	#NULL!	#NULL!	#NULL!	#NULL!	#NULL!	#NULL!	2010	2	4	4	#NULL!	#NULL!	#NULL!	1	4	1	1	4	2	1	2	1	1	2		1	260	1	23	1
3	50	1	1	1	305001011	0	0	#NULL!	#NULL!	#NULL!	#NULL!	#NULL!		#NULL!	#NULL!	#NULL!	#NULL!		#NULL!	#NULL!	#NULL!	#NULL!	#NULL!	#NULL!	#NULL!	2010	2	8	1	#NULL!	#NULL!	#NULL!	1	4	1	1	4	3	1	2	1	1	4	土木	1	60	2	#NULL!	1
3	50	1	1	2	305001012	0	0	#NULL!	#NULL!	#NULL!	#NULL!	#NULL!		#NULL!	#NULL!	#NULL!	#NULL!		#NULL!	#NULL!	#NULL!	#NULL!	#NULL!	#NULL!	#NULL!	2010	2	8	1	#NULL!	#NULL!	#NULL!	1	5	1	0	3	2	1	2	1	1	4	土木	1	100	1	50	1
3	51	1	1	2	305101012	0	0	#NULL!	#NULL!	#NULL!	#NULL!	#NULL!		#NULL!	#NULL!	#NULL!	#NULL!		#NULL!	#NULL!	#NULL!	#NULL!	#NULL!	#NULL!	#NULL!	2010	2	24	1	#NULL!	#NULL!	#NULL!	1	3	1	1	2	3	1	2	1	1	2		1	35	1	100	1
3	52	1	1	1	305201011	0	0	#NULL!	#NULL!	#NULL!	#NULL!	#NULL!		#NULL!	#NULL!	#NULL!	#NULL!		#NULL!	#NULL!	#NULL!	#NULL!	#NULL!	#NULL!	#NULL!	2010	2	26	1	#NULL!	#NULL!	#NULL!	1	5	1	1	4	2	1	2	1	1	3		1	240	2	#NULL!	1
3	52	2	1	1	305202011	0	0	#NULL!	#NULL!	#NULL!	#NULL!	#NULL!		#NULL!	#NULL!	#NULL!	#NULL!		#NULL!	#NULL!	#NULL!	#NULL!	#NULL!	#NULL!	#NULL!	2010	2	26	2	1	#NULL!	#NULL!	1	3	1	0	3	2	1	2	1	1	4	空心砖房	1	125	1	5.5	1
3	53	1	1	2	305301012	1	1	#NULL!	#NULL!	#NULL!	#NULL!	#NULL!		#NULL!	#NULL!	#NULL!	#NULL!		#NULL!	#NULL!	#NULL!	#NULL!	#NULL!	#NULL!	#NULL!	2010	2	24	2	1	9	#NULL!	1	10	1	1	4	2	1	2	1	1	2		1	160	2	#NULL!	1
3	53	2	1	1	305302011	0	0	#NULL!	#NULL!	#NULL!	#NULL!	#NULL!		#NULL!	#NULL!	#NULL!	#NULL!		#NULL!	#NULL!	#NULL!	#NULL!	#NULL!	#NULL!	#NULL!	2010	2	25	3	#NULL!	#NULL!	#NULL!	1	7	1	0	3	2	1	2	1	1	1		1	250	1	18	1
3	53	2	1	2	305302012	0	0	#NULL!	#NULL!	#NULL!	#NULL!	#NULL!		#NULL!	#NULL!	#NULL!	#NULL!		#NULL!	#NULL!	#NULL!	#NULL!	#NULL!	#NULL!	#NULL!	2010	2	25	1	#NULL!	#NULL!	#NULL!	1	8	1	1	4	2	1	2	1	1	3		1	200	1	25	1
3	54	1	1	1	305401011	0	0	#NULL!	#NULL!	#NULL!	#NULL!	#NULL!		#NULL!	#NULL!	#NULL!	#NULL!		#NULL!	#NULL!	#NULL!	#NULL!	#NULL!	#NULL!	#NULL!	2010	3	30	1	4	3	#NULL!	1	5	1	1	4	2	1	2	1	1	3		1	160	1	27	1
3	54	1	1	2	305401012	0	0	#NULL!	#NULL!	#NULL!	#NULL!	#NULL!		#NULL!	#NULL!	#NULL!	#NULL!		#NULL!	#NULL!	#NULL!	#NULL!	#NULL!	#NULL!	#NULL!	2010	3	30	1	8	#NULL!	#NULL!	1	4	1	1	4	2	1	2	1	1	3		1	45	1	30	1
3	55	1	1	1	305501011	#NULL!	#NULL!	#NULL!	#NULL!	#NULL!	#NULL!	#NULL!		#NULL!	#NULL!	#NULL!	#NULL!		#NULL!	#NULL!	#NULL!	#NULL!	#NULL!	#NULL!	#NULL!	2010	3	29	3	4	#NULL!	#NULL!	1	4	1	0	3	3	1	2	1	1	3		1	120	1	18	1
3	55	1	1	2	305501012	#NULL!	#NULL!	#NULL!	#NULL!	#NULL!	#NULL!	#NULL!		#NULL!	#NULL!	#NULL!	#NULL!		#NULL!	#NULL!	#NULL!	#NULL!	#NULL!	#NULL!	#NULL!	2010	3	29	4	3	#NULL!	#NULL!	1	5	1	0	3	3	1	2	1	1	3		1	200	1	35	1
3	56	1	1	1	305601011	0	1	#NULL!	#NULL!	#NULL!	#NULL!	#NULL!		#NULL!	#NULL!	#NULL!	#NULL!		#NULL!	#NULL!	#NULL!	#NULL!	#NULL!	#NULL!	#NULL!	2009	12	11	4	1	#NULL!	#NULL!	1	5	1	1	4	2	1	2	1	1	2		1	280	1	23	1
3	57	1	1	1	305701011	0	0	#NULL!	#NULL!	#NULL!	#NULL!	#NULL!		#NULL!	#NULL!	#NULL!	#NULL!		#NULL!	#NULL!	#NULL!	#NULL!	#NULL!	#NULL!	#NULL!	2010	3	27	2	#NULL!	#NULL!	#NULL!	1	3	1	1	2	3	1	2	1	1	2		1	20	1	105	1
3	58	1	1	1	305801011	0	0	#NULL!	#NULL!	#NULL!	#NULL!	#NULL!		#NULL!	#NULL!	#NULL!	#NULL!		#NULL!	#NULL!	#NULL!	#NULL!	#NULL!	#NULL!	#NULL!	2010	5	6	2	1	#NULL!	#NULL!	1	6	1	1	4	2	1	2	1	1	1		1	200	1	28	1
3	58	1	1	2	305801012	0	0	#NULL!	#NULL!	#NULL!	#NULL!	#NULL!		#NULL!	#NULL!	#NULL!	#NULL!		#NULL!	#NULL!	#NULL!	#NULL!	#NULL!	#NULL!	#NULL!	2010	5	6	3	1	#NULL!	#NULL!	1	4	1	0	3	2	1	2	1	1	2		1	200	1	6.5	1
3	58	2	1	1	305802011	0	0	#NULL!	#NULL!	#NULL!	#NULL!	#NULL!		#NULL!	#NULL!	#NULL!	#NULL!		#NULL!	#NULL!	#NULL!	#NULL!	#NULL!	#NULL!	#NULL!	2010	9	20	1	#NULL!	#NULL!	#NULL!	1	4	1	0	3	2	1	2	1	1	2		1	130	1	23	1
3	58	2	1	2	305802012	0	0	#NULL!	#NULL!	#NULL!	#NULL!	#NULL!		#NULL!	#NULL!	#NULL!	#NULL!		#NULL!	#NULL!	#NULL!	#NULL!	#NULL!	#NULL!	#NULL!	2010	9	20	4	1	#NULL!	#NULL!	1	4	1	0	3	2	1	2	1	1	3		1	220	1	3	1
3	59	1	1	1	305901011	0	0	#NULL!	#NULL!	#NULL!	#NULL!	#NULL!		#NULL!	#NULL!	#NULL!	#NULL!		#NULL!	#NULL!	#NULL!	#NULL!	#NULL!	#NULL!	#NULL!	2010	5	28	1	#NULL!	#NULL!	#NULL!	1	6	1	0	3	2	1	2	1	1	3		1	120	1	15	1
3	60	1	1	2	306001012	1	1	#NULL!	#NULL!	#NULL!	#NULL!	#NULL!		#NULL!	#NULL!	#NULL!	#NULL!		#NULL!	#NULL!	#NULL!	#NULL!	#NULL!	#NULL!	#NULL!	2010	5	28	1	#NULL!	#NULL!	#NULL!	1	3	1	1	2	2	1	2	1	1	1		1	200	1	2	1
3	62	1	1	1	306201011	0	0	#NULL!	#NULL!	#NULL!	#NULL!	#NULL!		#NULL!	#NULL!	#NULL!	#NULL!		#NULL!	#NULL!	#NULL!	#NULL!	#NULL!	#NULL!	#NULL!	2010	7	16	2	1	#NULL!	#NULL!	1	4	1	0	3	2	1	2	1	1	3		1	150	1	17.5	1
3	62	1	1	2	306201012	0	0	#NULL!	#NULL!	#NULL!	#NULL!	#NULL!		#NULL!	#NULL!	#NULL!	#NULL!		#NULL!	#NULL!	#NULL!	#NULL!	#NULL!	#NULL!	#NULL!	2010	7	16	4	1	#NULL!	#NULL!	1	7	1	0	3	2	1	2	1	1	3		1	200	1	5.5	1
3	63	1	1	1	306301011	0	0	#NULL!	#NULL!	#NULL!	#NULL!	#NULL!		#NULL!	#NULL!	#NULL!	#NULL!		#NULL!	#NULL!	#NULL!	#NULL!	#NULL!	#NULL!	#NULL!	2010	7	31	4	2	1	#NULL!	1	6	1	0	3	2	1	2	1	1	3		1	100	1	5.5	1
3	64	1	1	1	306401011	#NULL!	#NULL!	#NULL!	#NULL!	#NULL!	#NULL!	#NULL!		#NULL!	#NULL!	#NULL!	#NULL!		#NULL!	#NULL!	#NULL!	#NULL!	#NULL!	#NULL!	#NULL!	2010	8	27	3	4	#NULL!	#NULL!	1	5	1	0	3	2	1	2	1	1	3		1	70	1	6	1
3	64	1	1	2	306401012	0	0	#NULL!	#NULL!	#NULL!	#NULL!	#NULL!		#NULL!	#NULL!	#NULL!	#NULL!		#NULL!	#NULL!	#NULL!	#NULL!	#NULL!	#NULL!	#NULL!	2010	8	27	1	#NULL!	#NULL!	#NULL!	1	4	1	1	4	2	1	2	1	1	3		1	220	2	#NULL!	1
3	65	1	1	2	306501012	0	0	#NULL!	#NULL!	#NULL!	#NULL!	#NULL!		#NULL!	#NULL!	#NULL!	#NULL!		#NULL!	#NULL!	#NULL!	#NULL!	#NULL!	#NULL!	#NULL!	2010	7	26	1	#NULL!	#NULL!	#NULL!	1	6	1	1	4	2	1	2	1	1	1		1	210	1	4	1
1	25	1	1	0	102501010	#NULL!	#NULL!	25	13	#NULL!	#NULL!	#NULL!		2010	1	8	4		39	3	15	#NULL!	1	1	2	2010	4	6	2	#NULL!	#NULL!	#NULL!	1	3	1	0	3	2	1	2	2	1	2		1	100	1	20	1
2	28	1	1	0	202801010	0	0	23	23	#NULL!	#NULL!	#NULL!		2010	2	24	4		32	3	4	#NULL!	1	2	2	2010	6	23	3	#NULL!	#NULL!	#NULL!	1	5	1	0	3	2	1	2	2	1	2		1	100	1	6	1
3	2	1	1	0	300201010	#NULL!	#NULL!	26	17	#NULL!	#NULL!	#NULL!		2009	3	17	1		39	3	2	#NULL!	1	1	2	2009	6	10	2	#NULL!	#NULL!	#NULL!	1	4	1	1	4	3	1	2	2	1	3		1	50	1	100	1
3	6	4	1	0	300604010	0	0	39	42	#NULL!	#NULL!	#NULL!		2010	3	4	1		32	3	7	#NULL!	1	2	1	2010	5	27	2	#NULL!	#NULL!	#NULL!	1	4	1	1	2	2	1	2	2	3	#NULL!		#NULL!	#NULL!	#NULL!	#NULL!	#NULL!
3	8	1	1	0	300801010	#NULL!	#NULL!	34	12	#NULL!	#NULL!	#NULL!		2009	4	10	4		37	2	#NULL!	#NULL!	1	2	2	2009	7	5	2	#NULL!	#NULL!	#NULL!	1	3	1	1	2	3	1	2	2	1	2		1	15	1	1	1
3	12	3	1	0	301203010	#NULL!	#NULL!	22	1	12	#NULL!	#NULL!		2009	9	25	4		39	3	#NULL!	2	1	1	2	2009	12	11	2	#NULL!	#NULL!	#NULL!	1	2	1	0	1	3	1	2	2	1	3		1	25	1	15	1
3	26	2	1	0	302602010	#NULL!	#NULL!	34	3	#NULL!	#NULL!	#NULL!		2009	12	19	4		34	3	#NULL!	12	1	1	2	2010	2	3	2	4	#NULL!	#NULL!	1	4	1	1	4	2	1	2	2	1	4	茅草房	1	90	1	1	1
3	26	3	1	0	302603010	#NULL!	#NULL!	17	38	#NULL!	#NULL!	#NULL!		2009	10	21	1		37	3	12	#NULL!	1	1	2	2010	2	4	26	3	7	#NULL!	1	6	1	0	3	2	1	2	2	1	2		1	200	1	16	1
3	40	1	1	0	304001010	#NULL!	#NULL!	30	5	6	9	#NULL!		2009	12	8	4		33	1	#NULL!	#NULL!	1	2	1	2010	1	24	4	#NULL!	#NULL!	#NULL!	1	5	1	1	4	3	1	2	2	1	3		1	70	1	31	1
3	41	1	1	0	304101010	0	0	43	37	#NULL!	#NULL!	#NULL!		2009	9	26	1		40	3	#NULL!	2	1	1	1	2010	1	24	2	#NULL!	#NULL!	#NULL!	1	5	1	4	2	3	1	2	2	1	3		1	50	1	45	1
3	43	1	1	0	304301010	#NULL!	#NULL!	21	12	#NULL!	#NULL!	#NULL!		2009	9	28	3		38	3	#NULL!	3	1	2	2	2010	1	28	4	#NULL!	#NULL!	#NULL!	1	6	1	2	4	2	1	2	2	1	1		1	100	1	3	1
3	59	2	1	0	305902010	0	0	25	37	#NULL!	#NULL!	#NULL!		2010	3	7	1		41	2	#NULL!	#NULL!	1	1	1	2010	5	29	2	3	4	#NULL!	1	4	1	2	3	2	1	2	2	1	3		1	85	1	35	1
1	1	1	1	0	100101010	0	0	32	2	#NULL!	#NULL!	#NULL!		2009	3	1	4		39	3	2	#NULL!	1	2	2	2009	6	6	2	#NULL!	#NULL!	#NULL!	1	3	1	1	2	3	1	2	2	1	2		1	80	1	7	1
1	3	1	1	0	100301010	#NULL!	#NULL!	32	5	#NULL!	#NULL!	#NULL!		2009	4	26	1		37	3	#NULL!	3	1	1	2	2009	6	8	2	#NULL!	#NULL!	#NULL!	1	3	1	1	2	2	1	2	2	1	2		1	80	1	25	1
1	4	1	1	0	100401010	0	0	25	3	6	7	#NULL!		2009	3	22	7		37	3	2	#NULL!	1	1	2	2009	6	10	4	#NULL!	#NULL!	#NULL!	1	8	1	1	4	3	1	2	2	1	2		1	136	1	13	1
1	6	1	1	0	100601010	#NULL!	#NULL!	20	50	#NULL!	#NULL!	#NULL!		2009	5	19	1		37	3	20	#NULL!	2	#NULL!	#NULL!	2009	8	1	4	3	2	#NULL!	1	5	1	0	3	3	1	2	2	1	2		1	150	1	5	1
1	7	1	1	0	100701010	#NULL!	#NULL!	39	1	#NULL!	#NULL!	#NULL!		2009	5	16	7		40	3	#NULL!	4	1	1	2	2009	8	2	2	#NULL!	#NULL!	#NULL!	1	4	1	2	2	3	1	2	2	1	2		1	120	1	30	1
1	8	1	1	0	100801010	0	0	22	51	#NULL!	#NULL!	#NULL!		2009	8	2	4		39	3	28	#NULL!	1	2	2	2009	9	24	2	#NULL!	#NULL!	#NULL!	1	4	1	0	3	2	1	2	2	1	2		1	100	1	5.5	1
1	10	2	1	0	101002010	#NULL!	#NULL!	32	2	#NULL!	#NULL!	#NULL!		2010	4	4	4		39	3	2	#NULL!	2	#NULL!	#NULL!	2010	6	2	2	#NULL!	#NULL!	#NULL!	1	5	1	1	4	3	1	2	2	1	2		1	150	1	20	1
1	10	3	1	0	101003010	#NULL!	#NULL!	41	10	#NULL!	#NULL!	#NULL!		2010	3	6	4		38	1	#NULL!	#NULL!	1	2	2	2010	6	2	2	#NULL!	#NULL!	#NULL!	1	2	1	1	1	3	1	2	2	1	2		1	80	1	15	1
1	11	1	1	0	101101010	#NULL!	#NULL!	36	1	#NULL!	#NULL!	#NULL!		2009	6	27	7		41	3	#NULL!	6	1	1	1	2009	10	9	2	14	#NULL!	#NULL!	1	3	1	1	2	3	1	2	2	1	2		1	70	1	5	1
1	12	1	1	0	101201010	#NULL!	#NULL!	39	12	#NULL!	#NULL!	#NULL!		2009	8	7	4		38	3	1	#NULL!	1	1	1	2009	12	6	2	4	#NULL!	#NULL!	1	3	1	1	2	3	1	2	2	1	2		1	80	1	22	1
1	13	1	1	0	101301010	#NULL!	#NULL!	31	1	#NULL!	#NULL!	#NULL!		2009	9	16	4		38	1	#NULL!	#NULL!	1	1	2	2009	12	10	2	#NULL!	#NULL!	#NULL!	1	4	1	2	2	3	1	2	2	1	3		1	20	1	50	1
1	19	1	1	0	101901010	#NULL!	#NULL!	31	0	#NULL!	#NULL!	#NULL!		2009	11	14	4		37	1	#NULL!	#NULL!	1	2	2	2010	1	23	2	#NULL!	#NULL!	#NULL!	1	5	1	1	4	3	1	2	2	1	2		1	200	1	17	1
1	20	1	1	0	102001010	#NULL!	#NULL!	32	14	#NULL!	#NULL!	#NULL!		2009	12	7	1		38	3	2	#NULL!	1	1	2	2010	1	27	2	#NULL!	#NULL!	#NULL!	1	3	1	1	2	2	1	2	2	1	2		1	77	1	10	1
1	22	1	1	0	102201010	#NULL!	#NULL!	30	2	#NULL!	#NULL!	#NULL!		2009	11	15	4		39	3	#NULL!	1	1	2	2	2010	3	10	2	#NULL!	#NULL!	#NULL!	1	4	1	2	2	2	1	2	2	1	1		1	150	1	11	1
1	24	1	1	0	102401010	0	0	37	1	7	12	#NULL!		2010	1	17	4		40	3	#NULL!	22	1	1	1	2010	4	1	2	#NULL!	#NULL!	#NULL!	1	3	1	1	2	2	1	2	2	1	4	砖加土坯	1	100	1	40	1
1	28	1	1	0	102801010	0	0	26	13	#NULL!	#NULL!	#NULL!		2009	12	27	4		37	3	29	#NULL!	1	2	2	2010	4	9	2	3	#NULL!	#NULL!	1	4	1	0	3	2	1	2	2	1	2		1	91	1	21	1
1	30	1	1	0	103001010	#NULL!	#NULL!	38	2	#NULL!	#NULL!	#NULL!		2009	1	28	4		38	3	7	#NULL!	1	2	2	2010	6	3	2	#NULL!	#NULL!	#NULL!	1	3	1	1	2	3	1	2	2	1	2		1	70	1	17.5	1
1	33	1	1	0	103301010	#NULL!	#NULL!	42	3	#NULL!	#NULL!	#NULL!		2010	3	23	4		32	3	1	#NULL!	1	1	1	2010	6	29	6	2	3	#NULL!	1	4	1	1	4	3	1	2	2	1	2		1	60	1	25	1
2	2	6	1	0	200206010	#NULL!	#NULL!	27	1	#NULL!	#NULL!	#NULL!		2009	11	13	4		39	1	#NULL!	#NULL!	1	2	2	2010	3	3	3	#NULL!	#NULL!	#NULL!	1	3	1	1	2	3	1	2	2	1	2		1	15	1	15	1
2	3	1	1	0	200301010	#NULL!	#NULL!	41	12	#NULL!	#NULL!	#NULL!		2009	3	1	4		-1	2	#NULL!	#NULL!	1	2	2	2009	6	5	2	#NULL!	#NULL!	#NULL!	1	3	1	1	2	2	1	2	2	1	1		1	200	1	2	1
2	4	2	1	0	200402010	#NULL!	#NULL!	38	16	#NULL!	#NULL!	#NULL!		2009	2	12	4		34	1	#NULL!	#NULL!	1	2	2	2009	5	26	2	#NULL!	#NULL!	#NULL!	1	3	1	1	2	2	1	2	2	1	2		1	50	1	19	1
2	7	1	1	0	200701010	0	0	40	2	#NULL!	#NULL!	#NULL!		2009	7	24	4		39	3	1	#NULL!	1	2	2	2009	8	19	2	9	#NULL!	#NULL!	1	5	1	2	4	2	1	2	2	1	1		1	80	1	2	1
2	10	3	1	0	201003010	#NULL!	#NULL!	35	9	#NULL!	#NULL!	#NULL!		2010	1	1	4		38	3	#NULL!	3	1	2	2	2010	2	1	2	#NULL!	#NULL!	#NULL!	1	4	1	2	2	2	1	2	2	1	1		1	300	1	14	1
2	12	1	1	0	201201010	#NULL!	#NULL!	30	44	#NULL!	#NULL!	#NULL!	妊娠合并甲亢危象	2009	7	7	4		31	1	#NULL!	#NULL!	1	1	1	2009	11	24	2	#NULL!	#NULL!	#NULL!	1	5	1	1	4	2	1	2	2	1	2		1	70	1	18	1
2	13	1	1	0	201301010	#NULL!	#NULL!	42	#NULL!	#NULL!	#NULL!	#NULL!	先天性心脏病	2009	5	18	1		39	1	#NULL!	#NULL!	1	1	2	2009	12	2	2	#NULL!	#NULL!	#NULL!	1	3	1	1	2	3	1	2	2	1	2		1	50	1	20	1
2	14	2	1	0	201402010	0	0	38	12	#NULL!	#NULL!	#NULL!		2009	8	25	4		37	3	1	#NULL!	1	2	2	2009	12	4	2	#NULL!	#NULL!	#NULL!	1	4	1	2	2	3	1	2	2	1	2		1	50	1	30	1
2	15	1	1	0	201501010	0	0	38	3	#NULL!	#NULL!	#NULL!		2009	5	26	7		37	3	#NULL!	6	1	1	2	2009	12	8	2	#NULL!	#NULL!	#NULL!	1	3	1	1	2	2	1	2	2	1	1		1	100	1	0.6	1
2	15	2	1	0	201502010	#NULL!	#NULL!	39	12	#NULL!	#NULL!	#NULL!		2009	7	16	4		40	3	1	#NULL!	1	1	2	2009	12	9	2	#NULL!	#NULL!	#NULL!	1	3	1	1	2	2	1	2	2	1	1		1	150	1	6	1
2	16	1	1	0	201601010	#NULL!	#NULL!	45	12	#NULL!	#NULL!	#NULL!		2009	11	13	4		40	3	#NULL!	10	1	2	2	2009	12	15	2	#NULL!	#NULL!	#NULL!	1	4	1	2	2	3	1	2	2	1	3		1	50	1	33	1
2	16	2	1	0	201602010	0	0	32	5	#NULL!	#NULL!	#NULL!		2010	1	14	4		37	3	8	#NULL!	1	1	2	2010	2	28	2	#NULL!	#NULL!	#NULL!	1	3	1	1	2	3	1	2	2	1	2		1	70	1	1	1
2	19	1	1	0	201901010	#NULL!	#NULL!	22	45	#NULL!	#NULL!	#NULL!		2009	11	24	7		36	1	#NULL!	#NULL!	1	2	2	2010	1	30	3	#NULL!	#NULL!	#NULL!	1	4	1	0	3	3	1	2	2	1	4	瓦房	1	70	1	21	1
2	21	1	1	0	202101010	#NULL!	#NULL!	35	1	#NULL!	#NULL!	#NULL!		2009	12	12	4		34	3	4	#NULL!	1	1	1	2010	3	26	4	#NULL!	#NULL!	#NULL!	1	7	1	3	4	3	1	2	2	1	2		1	80	1	5	1
2	23	1	1	0	202301010	#NULL!	#NULL!	26	7	9	#NULL!	#NULL!		2009	11	5	4		39	3	#NULL!	16	1	2	2	2009	12	23	3	#NULL!	#NULL!	#NULL!	1	4	1	0	3	2	1	2	2	1	2		1	100	1	5	1
2	27	2	1	0	202702010	#NULL!	#NULL!	37	12	#NULL!	#NULL!	#NULL!		2010	1	13	4		39	1	#NULL!	#NULL!	1	2	2	2010	4	16	2	#NULL!	#NULL!	#NULL!	1	4	1	1	4	3	1	2	2	1	2		1	210	1	1	1
3	1	1	1	0	300101010	#NULL!	#NULL!	22	3	16	#NULL!	#NULL!		2009	3	7	4		32	3	4	#NULL!	1	1	1	2009	6	8	3	#NULL!	#NULL!	#NULL!	1	5	1	0	3	2	1	2	2	1	1		1	200	1	7	1
3	2	1	2	0	300201020	0	0	28	1	#NULL!	#NULL!	#NULL!		2009	4	24	7		41	3	#NULL!	6	1	1	2	2009	6	10	2	3	#NULL!	#NULL!	1	5	1	1	4	3	1	2	2	1	3		1	300	1	10	1
3	4	1	1	0	300401010	#NULL!	#NULL!	28	3	9	19	#NULL!		2009	12	20	4		30	1	#NULL!	#NULL!	1	2	1	2009	6	11	2	#NULL!	#NULL!	#NULL!	1	3	1	1	2	3	1	2	2	1	3		1	100	1	25	1
3	6	1	1	0	300601010	#NULL!	#NULL!	36	21	#NULL!	#NULL!	#NULL!		2009	5	13	4		38	3	#NULL!	10	1	2	1	2009	7	30	2	#NULL!	#NULL!	#NULL!	1	4	1	2	2	3	1	2	2	1	3		1	70	1	40	1
3	6	3	1	0	300603010	#NULL!	#NULL!	40	15	#NULL!	#NULL!	#NULL!		2010	3	25	4		#NULL!	3	#NULL!	4	1	1	1	2010	5	27	2	#NULL!	#NULL!	#NULL!	1	4	1	2	2	2	1	2	2	1	2		1	160	1	10	1
3	7	2	1	0	300702010	0	0	22	1	#NULL!	#NULL!	#NULL!		2009	9	4	7		39	3	#NULL!	6	1	1	2	2009	10	31	2	#NULL!	#NULL!	#NULL!	1	4	1	0	3	3	1	2	2	1	3		1	60	1	13	1
3	9	1	1	0	300901010	1	1	32	1	22	#NULL!	#NULL!		2009	4	13	1		31	3	#NULL!	5	1	1	1	2009	7	4	2	#NULL!	#NULL!	#NULL!	1	3	1	1	2	3	1	2	2	1	2		1	60	1	4	1
3	11	1	1	0	301101010	#NULL!	#NULL!	24	23	#NULL!	#NULL!	#NULL!		2009	5	14	4		32	3	18	#NULL!	1	1	2	2009	7	8	2	#NULL!	#NULL!	#NULL!	1	2	1	0	1	2	1	2	2	1	3		1	40	1	7.5	1
3	12	1	1	0	301201010	0	0	32	1	23	#NULL!	#NULL!		2009	4	17	7		38	3	#NULL!	4	1	1	2	2009	7	8	2	#NULL!	#NULL!	#NULL!	1	3	1	1	2	2	1	2	2	1	3		1	50	1	100	1
3	12	2	1	0	301202010	0	0	22	1	#NULL!	#NULL!	#NULL!		2009	9	3	3		39	3	#NULL!	4	1	1	2	2009	12	11	4	3	#NULL!	#NULL!	1	6	1	0	3	2	1	2	2	1	3		1	75	1	25	1
3	12	4	1	0	301204010	#NULL!	#NULL!	44	12	#NULL!	#NULL!	#NULL!		2009	12	6	4		39	3	#NULL!	3	1	2	2	2010	2	2	6	#NULL!	#NULL!	#NULL!	1	6	1	4	2	3	1	2	2	1	3		1	50	1	30	1
3	13	1	1	0	301301010	#NULL!	#NULL!	32	16	#NULL!	#NULL!	#NULL!		2009	4	28	4		41	3	35	#NULL!	1	2	2	2009	7	21	2	#NULL!	#NULL!	#NULL!	1	3	1	1	2	3	1	2	2	1	3		1	26	1	100	1
3	14	1	1	0	301401010	0	1	31	12	#NULL!	#NULL!	#NULL!		2009	4	28	4		41	3	#NULL!	3	1	2	2	2009	7	22	2	11	#NULL!	#NULL!	1	3	1	1	2	2	1	2	2	1	3		1	120	1	21	1
3	14	2	1	0	301402010	#NULL!	#NULL!	26	1	#NULL!	#NULL!	#NULL!		2009	9	7	4		34	2	#NULL!	#NULL!	1	1	1	2009	10	27	2	#NULL!	#NULL!	#NULL!	1	3	1	1	2	3	1	2	2	1	2		1	10	1	2	1
3	14	4	1	0	301404010	1	1	26	2	16	28	#NULL!	脑血管意外	2010	8	13	4		36	3	21	#NULL!	1	2	2	2010	9	30	2	4	#NULL!	#NULL!	1	5	1	1	4	2	1	2	2	1	2		1	160	1	10	1
3	15	1	1	0	301501010	0	0	32	24	#NULL!	#NULL!	#NULL!		2009	8	3	4		38	3	14	#NULL!	1	2	2	2009	12	1	2	3	#NULL!	#NULL!	1	4	1	0	3	2	1	2	2	2	#NULL!		#NULL!	#NULL!	#NULL!	#NULL!	#NULL!
3	16	1	1	0	301601010	0	0	21	1	#NULL!	#NULL!	#NULL!		2009	9	4	4		39	3	#NULL!	2	1	1	2	2009	12	3	4	#NULL!	#NULL!	#NULL!	1	5	1	0	3	2	1	2	2	1	1		1	120	1	5	1
3	17	1	1	0	301701010	#NULL!	#NULL!	39	1	23	#NULL!	#NULL!		2009	9	10	4		38	3	#NULL!	4	1	1	1	2009	11	20	2	#NULL!	#NULL!	#NULL!	1	5	1	3	2	2	1	2	2	1	2		1	200	1	6	1
3	18	1	1	0	301801010	1	1	35	1	#NULL!	#NULL!	#NULL!		2009	7	24	4		40	3	1	#NULL!	1	2	2	2009	10	14	3	#NULL!	#NULL!	#NULL!	1	3	1	0	3	3	1	2	2	1	3		1	60	1	7.5	1
3	18	3	1	0	301803010	0	0	24	1	#NULL!	#NULL!	#NULL!		2010	4	3	1		40	3	#NULL!	2	2	#NULL!	#NULL!	2010	7	29	4	3	#NULL!	#NULL!	1	5	1	1	4	2	1	2	2	1	2		1	80	1	6	1
3	19	1	1	0	301901010	#NULL!	#NULL!	21	22	25	26	#NULL!		2009	5	13	4		39	3	2	#NULL!	1	2	2	2009	8	14	2	9	#NULL!	#NULL!	1	6	1	0	3	3	1	2	2	1	4	土木结构	1	200	1	28	1
3	20	1	1	0	302001010	0	0	18	1	#NULL!	#NULL!	#NULL!		2009	7	11	1		40	3	#NULL!	1	1	1	1	2009	10	16	2	#NULL!	#NULL!	#NULL!	1	4	1	0	3	3	1	2	2	1	3		1	120	1	22	1
3	22	1	1	0	302201010	0	0	24	1	#NULL!	#NULL!	#NULL!		2009	6	26	3		40	3	#NULL!	1	1	1	1	2009	10	13	2	#NULL!	#NULL!	#NULL!	1	6	1	2	4	2	1	2	2	1	4	砖木	1	170	1	12	1
3	23	1	1	0	302301010	#NULL!	#NULL!	34	7	12	#NULL!	#NULL!		2009	8	2	3		37	3	#NULL!	1	1	2	1	2009	11	25	2	#NULL!	#NULL!	#NULL!	1	5	1	1	4	1	1	2	2	1	4	土木	1	150	1	15	1
3	24	1	1	0	302401010	0	0	28	1	#NULL!	#NULL!	#NULL!		2009	7	13	4		39	2	#NULL!	#NULL!	1	1	2	2009	10	10	2	#NULL!	#NULL!	#NULL!	1	4	1	1	4	3	1	2	2	1	4	土木楼房	1	340	1	35	1
3	25	2	1	0	302502010	#NULL!	#NULL!	29	#NULL!	#NULL!	#NULL!	#NULL!	子宫破裂	2010	6	13	7		39	1	#NULL!	#NULL!	1	1	1	2010	9	17	2	#NULL!	#NULL!	#NULL!	1	3	1	1	2	3	1	2	2	3	#NULL!		#NULL!	#NULL!	#NULL!	#NULL!	#NULL!
3	25	3	1	0	302503010	#NULL!	#NULL!	30	23	#NULL!	#NULL!	#NULL!	肝肾功能衰竭；急性脂肪肝	2010	7	31	7		36	1	#NULL!	#NULL!	1	2	2	2010	9	19	3	2	#NULL!	#NULL!	1	3	1	0	3	3	1	2	2	1	3		1	70	1	70	1
3	28	1	3	0	302801030	0	1	30	37	#NULL!	#NULL!	#NULL!		2009	10	7	1		40	3	#NULL!	1	1	1	1	2010	1	22	2	#NULL!	#NULL!	#NULL!	1	5	1	1	4	3	1	2	2	1	3		1	120	1	30	1
3	28	4	1	0	302804010	0	0	19	1	#NULL!	#NULL!	#NULL!		2010	7	9	4		33	3	#NULL!	10	1	2	2	2010	9	25	2	#NULL!	#NULL!	#NULL!	1	4	1	0	3	2	1	2	2	1	4	土墙瓦片房	1	59	1	20	1
3	29	1	1	0	302901010	0	0	38	1	#NULL!	#NULL!	#NULL!		2009	8	7	7		38	3	#NULL!	3	1	1	1	2009	11	26	14	2	#NULL!	#NULL!	1	2	1	0	1	3	1	2	2	1	3		1	20	1	65	1
3	29	2	1	0	302902010	0	0	34	1	#NULL!	#NULL!	#NULL!		2009	9	10	1		39	2	#NULL!	#NULL!	1	1	1	2009	11	27	9	10	2	#NULL!	1	3	1	1	2	3	1	2	2	1	2		1	70	1	15	1
3	34	1	1	0	303401010	#NULL!	#NULL!	20	31	#NULL!	#NULL!	#NULL!		2009	11	11	4		40	3	16	#NULL!	1	2	2	2009	12	13	2	3	#NULL!	#NULL!	1	8	1	0	3	2	1	2	2	1	3		1	150	1	17	1
3	34	2	1	0	303402010	0	0	23	32	#NULL!	#NULL!	#NULL!		2009	8	14	4		42	3	14	#NULL!	1	2	2	2009	12	14	2	4	#NULL!	#NULL!	1	4	1	1	3	3	1	2	2	1	3		1	100	1	25	1
3	34	3	1	0	303403010	#NULL!	#NULL!	26	13	#NULL!	#NULL!	#NULL!		2009	12	29	4		28	1	#NULL!	#NULL!	1	2	2	2010	1	29	2	#NULL!	#NULL!	#NULL!	1	4	1	2	2	2	1	2	2	1	2		1	70	1	8	1
3	35	1	1	0	303501010	#NULL!	#NULL!	33	12	33	34	#NULL!		2009	9	25	4		39	3	#NULL!	3	1	1	1	2010	1	16	2	#NULL!	#NULL!	#NULL!	1	5	1	1	4	2	1	2	2	1	1		1	450	1	0	1
3	36	2	1	0	303602010	1	1	23	23	#NULL!	#NULL!	#NULL!	系统性红斑狼疮；干燥综合征；急性心衰；肾病综合	2010	4	23	4		29	3	19	#NULL!	1	2	2	2010	8	10	2	#NULL!	#NULL!	#NULL!	1	4	1	0	3	2	1	2	2	1	3		1	130	1	20	1
3	37	1	1	0	303701010	#NULL!	#NULL!	23	#NULL!	#NULL!	#NULL!	#NULL!	癫痫大发作	2009	9	29	1		40	3	18	#NULL!	1	1	2	2010	1	18	2	4	#NULL!	#NULL!	1	5	1	1	4	2	1	2	2	1	3		1	140	1	30	1
3	39	1	1	0	303901010	#NULL!	#NULL!	27	36	#NULL!	#NULL!	#NULL!		2009	2	10	7		37	3	30	#NULL!	1	1	1	2010	1	20	2	3	#NULL!	#NULL!	1	11	1	0	3	2	1	2	2	1	2		1	300	2	#NULL!	1
3	41	2	1	0	304102010	0	1	41	16	#NULL!	#NULL!	#NULL!		2009	11	18	4		39	3	6	#NULL!	1	2	2	2010	1	25	2	6	#NULL!	#NULL!	1	4	1	3	2	2	1	2	2	1	1		1	150	1	7	1
3	46	1	1	0	304601010	#NULL!	#NULL!	39	3	6	7	23		2009	10	17	4		38	3	#NULL!	1	1	1	2	2010	1	31	2	#NULL!	#NULL!	#NULL!	1	3	1	1	2	3	1	2	2	1	2		1	50	1	1	1
3	47	1	1	0	304701010	#NULL!	#NULL!	22	27	#NULL!	#NULL!	#NULL!		2009	10	19	4		39	2	#NULL!	#NULL!	1	1	2	2010	2	1	3	2	#NULL!	#NULL!	1	3	1	0	3	2	1	2	2	1	4	木房	1	45	1	4.5	1
3	52	1	1	0	305201010	#NULL!	#NULL!	29	23	#NULL!	#NULL!	#NULL!		2010	1	26	1		36	3	1	#NULL!	1	1	1	2010	2	26	2	#NULL!	#NULL!	#NULL!	1	4	1	1	4	2	1	2	2	1	3		1	120	1	33	1
3	55	1	1	0	305501010	#NULL!	#NULL!	32	12	#NULL!	#NULL!	#NULL!		2010	1	28	4		39	3	#NULL!	3	1	2	2	2010	3	28	2	#NULL!	#NULL!	#NULL!	1	3	1	1	2	3	1	2	2	1	3		1	150	1	55	1
3	57	1	1	0	305701010	#NULL!	#NULL!	36	35	41	#NULL!	#NULL!	腹部包块破裂；临产先兆	2009	12	30	4		37	1	#NULL!	#NULL!	1	2	1	2010	3	27	2	#NULL!	#NULL!	#NULL!	1	4	1	1	4	3	1	2	2	1	3		1	20	1	30	1
3	58	2	1	0	305802010	0	0	22	24	#NULL!	#NULL!	#NULL!		2010	6	4	4		37	3	#NULL!	9	1	1	2	2010	9	20	2	#NULL!	#NULL!	#NULL!	1	4	1	0	3	2	1	2	2	1	3		1	150	2	#NULL!	1
3	59	1	1	0	305901010	1	1	32	34	#NULL!	#NULL!	#NULL!		2010	3	11	1		42	2	#NULL!	#NULL!	1	1	1	2010	5	28	2	#NULL!	#NULL!	#NULL!	1	5	1	2	4	3	1	2	2	1	3		1	110	2	#NULL!	1
3	60	1	1	0	306001010	1	1	30	1	7	9	22	急性左心衰	2010	3	21	4		32	3	2	#NULL!	1	1	2	2010	5	28	2	#NULL!	#NULL!	#NULL!	1	3	1	1	2	2	1	2	2	1	1		1	200	1	3	1
3	61	1	1	0	306101010	1	1	30	5	#NULL!	#NULL!	#NULL!		2010	4	17	1		33	3	3	#NULL!	1	1	1	2010	7	15	2	#NULL!	#NULL!	#NULL!	1	4	1	0	3	3	1	2	2	1	3		1	150	1	36	1
3	62	1	1	0	306201010	1	1	32	#NULL!	#NULL!	#NULL!	#NULL!	急性心衰	2010	3	20	4		37	3	#NULL!	4	1	1	2	2010	7	16	2	9	9	#NULL!	1	4	1	0	3	2	1	2	2	1	3		1	150	1	30	1
3	63	1	1	0	306301010	#NULL!	#NULL!	29	1	18	43	#NULL!		2010	6	18	4		40	1	#NULL!	#NULL!	1	1	2	2010	7	30	2	5	#NULL!	#NULL!	1	4	1	2	2	3	1	2	2	1	3		1	20	1	12	1
1	2	1	1	0	100201010	#NULL!	#NULL!	34	4	#NULL!	#NULL!	#NULL!		2009	3	20	1		39	3	5	#NULL!	1	1	1	2009	6	7	2	#NULL!	#NULL!	#NULL!	1	3	1	1	2	3	1	2	2	1	2		1	162	1	5	1
1	5	1	1	0	100501010	#NULL!	#NULL!	36	6	#NULL!	#NULL!	#NULL!		2009	4	19	1		36	1	#NULL!	#NULL!	1	1	2	2009	7	22	26	#NULL!	#NULL!	#NULL!	1	3	1	1	1	3	1	2	2	1	2		1	60	1	20	1
1	8	2	1	0	100802010	0	0	31	52	#NULL!	#NULL!	#NULL!		2009	8	4	4		40	3	#NULL!	6	1	1	1	2009	9	25	2	3	#NULL!	#NULL!	1	5	1	1	4	3	1	2	2	1	2		1	80	1	15	1
1	9	1	1	0	100901010	0	0	28	8	#NULL!	#NULL!	#NULL!		2009	7	25	1		38	3	10	#NULL!	1	1	2	2009	9	26	4	2	#NULL!	#NULL!	1	5	1	0	3	3	1	2	2	1	2		1	70	1	7	1
1	10	1	1	0	101001010	#NULL!	#NULL!	33	9	#NULL!	#NULL!	#NULL!		2009	8	2	7		40	3	5	#NULL!	1	1	1	2009	9	27	10	3	4	#NULL!	1	3	1	1	2	3	1	2	2	1	3		1	60	1	20	1
1	11	2	1	0	101102010	#NULL!	#NULL!	36	11	#NULL!	#NULL!	#NULL!		2009	8	6	1		34	3	4	#NULL!	1	2	2	2009	10	9	4	3	#NULL!	#NULL!	1	6	1	2	4	3	1	2	2	1	2		1	150	1	1	1
1	14	1	1	0	101401010	#NULL!	#NULL!	21	12	#NULL!	#NULL!	#NULL!		2009	10	4	4		40	3	#NULL!	7	1	2	2	2009	12	13	4	#NULL!	#NULL!	#NULL!	1	4	1	0	3	2	1	2	2	1	2		1	100	1	20	1
1	15	1	1	0	101501010	0	0	30	0	#NULL!	#NULL!	#NULL!		2009	10	28	1		40	3	11	#NULL!	1	2	2	2010	1	14	4	#NULL!	#NULL!	#NULL!	1	6	1	1	4	2	1	2	2	1	2		1	110	1	25	1
1	15	2	1	0	101502010	#NULL!	#NULL!	31	0	#NULL!	#NULL!	#NULL!		2009	11	28	7		38	1	#NULL!	#NULL!	1	1	2	2010	1	14	3	4	#NULL!	#NULL!	1	6	1	1	4	2	1	2	2	1	2		1	120	1	9	1
1	16	1	1	0	101601010	#NULL!	#NULL!	23	13	#NULL!	#NULL!	#NULL!		2009	12	8	1		29	1	#NULL!	#NULL!	1	1	2	2010	1	15	4	#NULL!	#NULL!	#NULL!	1	4	1	0	3	2	1	2	2	1	2		1	200	1	19	1
1	17	1	1	0	101701010	0	0	22	1	#NULL!	#NULL!	#NULL!		2009	10	15	4		40	3	2	#NULL!	1	1	1	2010	1	22	3	#NULL!	#NULL!	#NULL!	1	5	1	0	3	3	1	2	2	1	2		1	160	1	1	1
1	18	1	1	0	101801010	0	0	23	14	#NULL!	#NULL!	#NULL!		2009	10	10	3		39	3	3	#NULL!	1	1	2	2010	1	22	2	#NULL!	#NULL!	#NULL!	1	8	1	0	3	2	1	2	2	1	2		1	750	1	5	1
1	21	1	1	0	102101010	#NULL!	#NULL!	27	13	#NULL!	#NULL!	#NULL!		2009	12	2	4		28	1	#NULL!	#NULL!	1	1	2	2010	3	11	3	4	#NULL!	#NULL!	1	4	1	1	2	3	1	2	2	1	2		1	114	1	10	1
1	23	1	1	0	102301010	#NULL!	#NULL!	29	14	35	#NULL!	#NULL!		2010	1	30	4		28	1	#NULL!	#NULL!	1	1	2	2010	4	2	4	2	#NULL!	#NULL!	1	7	1	1	4	2	1	2	2	1	2		1	150	1	7	1
1	26	1	1	0	102601010	#NULL!	#NULL!	34	9	#NULL!	#NULL!	#NULL!		2010	1	11	4		39	1	#NULL!	#NULL!	1	1	2	2010	4	7	3	4	#NULL!	#NULL!	1	4	1	1	3	3	1	2	2	1	2		1	318	1	4.5	1
1	27	1	1	0	102701010	0	0	24	12	#NULL!	#NULL!	#NULL!		2010	1	9	4		42	2	#NULL!	#NULL!	1	1	2	2010	4	10	3	#NULL!	#NULL!	#NULL!	1	2	1	0	1	2	1	2	2	1	2		1	85	1	10	1
1	29	1	1	0	102901010	#NULL!	#NULL!	23	13	14	#NULL!	#NULL!		2010	1	17	4		36	1	#NULL!	#NULL!	1	1	1	2010	4	9	3	#NULL!	#NULL!	#NULL!	1	7	1	0	3	2	1	2	2	1	2		1	100	1	2.5	1
1	31	1	1	0	103101010	#NULL!	#NULL!	28	15	#NULL!	#NULL!	#NULL!		2010	4	1	4		29	1	#NULL!	#NULL!	1	2	1	2010	6	23	2	17	#NULL!	#NULL!	1	5	1	1	4	3	1	2	2	1	2		1	117	1	10	1
1	32	1	1	0	103201010	#NULL!	#NULL!	28	3	#NULL!	#NULL!	#NULL!		2010	3	9	7		32	1	#NULL!	#NULL!	1	1	2	2010	6	24	4	3	#NULL!	#NULL!	1	4	1	0	3	2	1	2	2	1	2		1	60	1	18	1
2	1	1	1	0	200101010	0	0	34	2	#NULL!	#NULL!	#NULL!		2009	3	8	4		39	3	5	#NULL!	1	2	2	2009	5	19	4	3	#NULL!	#NULL!	1	4	1	2	2	3	1	2	2	1	2		1	75	1	14.5	1
2	1	2	1	0	200102010	0	0	31	1	#NULL!	#NULL!	#NULL!		2009	12	25	4		39	3	1	#NULL!	1	1	2	2010	4	8	4	#NULL!	#NULL!	#NULL!	1	6	1	1	3	2	1	2	2	1	2		1	100	1	15	1
2	2	1	1	0	200201010	0	0	33	2	#NULL!	#NULL!	#NULL!		2009	1	21	4		40	3	#NULL!	17	2	#NULL!	#NULL!	2009	5	24	2	4	#NULL!	#NULL!	1	5	1	1	4	3	1	2	2	1	2		1	50	1	30	1
2	2	2	1	0	200202010	#NULL!	#NULL!	21	9	#NULL!	#NULL!	#NULL!		2009	11	24	4		38	1	#NULL!	#NULL!	1	1	2	2010	3	1	4	#NULL!	#NULL!	#NULL!	1	5	1	0	3	2	1	2	2	1	2		1	35	1	20	1
2	2	3	1	0	200203010	#NULL!	#NULL!	30	49	#NULL!	#NULL!	#NULL!		2009	12	13	4		29	1	#NULL!	#NULL!	1	2	2	2010	3	1	3	#NULL!	#NULL!	#NULL!	1	5	1	1	4	2	1	2	2	1	2		1	80	1	10	1
2	2	4	1	0	200204010	#NULL!	#NULL!	28	1	#NULL!	#NULL!	#NULL!		2010	2	14	3		39	3	#NULL!	#NULL!	1	1	2	2010	3	3	4	#NULL!	#NULL!	#NULL!	1	6	1	1	4	3	1	2	2	1	2		1	60	1	2	1
2	2	5	1	0	200205010	#NULL!	#NULL!	19	53	#NULL!	#NULL!	#NULL!	甲状腺危象	2009	10	22	4		28	1	#NULL!	#NULL!	1	2	2	2010	3	10	2	#NULL!	#NULL!	#NULL!	1	6	1	0	3	2	1	2	2	1	2		1	100	1	8.5	1
2	4	1	1	0	200401010	#NULL!	#NULL!	35	0	#NULL!	#NULL!	#NULL!		2009	3	3	1		33	1	#NULL!	#NULL!	1	2	2	2009	5	26	4	#NULL!	#NULL!	#NULL!	1	5	1	1	4	3	1	2	2	1	4	窑洞	1	100	1	41	1
2	4	3	1	0	200403010	0	0	23	2	#NULL!	#NULL!	#NULL!		2009	10	21	4		39	3	25	#NULL!	1	1	2	2010	1	15	3	#NULL!	#NULL!	#NULL!	1	7	1	0	3	3	1	2	2	1	2		1	200	1	20	1
2	5	1	1	0	200501010	#NULL!	#NULL!	19	27	#NULL!	#NULL!	#NULL!		2009	6	3	3		40	1	#NULL!	#NULL!	1	1	2	2009	8	25	3	#NULL!	#NULL!	#NULL!	1	4	1	0	3	3	1	2	2	1	2		1	36	1	16	1
2	6	1	1	0	200601010	0	1	20	2	#NULL!	#NULL!	#NULL!		2009	7	14	4		40	3	2	#NULL!	1	2	2	2009	8	14	4	#NULL!	#NULL!	#NULL!	1	5	1	0	3	2	1	2	2	1	2		1	120	1	2	1
2	8	1	1	0	200801010	#NULL!	#NULL!	22	28	#NULL!	#NULL!	#NULL!		2009	6	22	4		33	1	#NULL!	#NULL!	1	2	2	2009	8	4	3	#NULL!	#NULL!	#NULL!	1	4	1	0	3	1	1	2	2	1	2		1	190	1	10	1
2	8	2	1	0	200802010	1	1	21	12	#NULL!	#NULL!	#NULL!		2009	12	8	4		38	3	2	#NULL!	1	1	2	2010	4	2	4	#NULL!	#NULL!	#NULL!	1	9	1	0	3	2	1	2	2	1	2		1	140	1	20	1
2	9	1	1	0	200901010	#NULL!	#NULL!	23	1	#NULL!	#NULL!	#NULL!		2009	6	6	7		41	3	#NULL!	2	1	1	1	2009	9	14	4	3	#NULL!	#NULL!	1	5	1	0	3	2	1	2	2	1	1		1	130	1	22	1
2	9	2	1	0	200902010	0	0	26	1	#NULL!	#NULL!	#NULL!		2009	8	29	4		38	3	4	#NULL!	1	1	1	2009	10	27	4	#NULL!	#NULL!	#NULL!	1	6	1	0	3	2	1	2	2	1	1		1	130	1	10	1
2	9	3	1	0	200903010	#NULL!	#NULL!	33	47	#NULL!	#NULL!	#NULL!		2009	12	24	4		35	3	14	#NULL!	1	2	2	2010	3	23	4	#NULL!	#NULL!	#NULL!	1	5	1	1	4	3	1	2	2	1	2		1	115	1	12	1
2	9	4	1	0	200904010	0	0	30	46	#NULL!	#NULL!	#NULL!		2009	12	1	4		34	3	13	#NULL!	1	2	2	2010	3	23	4	#NULL!	#NULL!	#NULL!	1	6	1	0	3	1	1	2	2	1	1		1	260	1	8	1
2	10	1	1	0	201001010	0	0	38	12	#NULL!	#NULL!	#NULL!		2009	6	14	4		40	3	4	#NULL!	1	1	2	2009	7	23	2	#NULL!	#NULL!	#NULL!	1	5	1	1	4	2	1	2	2	1	2		1	180	1	5	1
2	10	2	1	0	201002010	0	0	27	4	#NULL!	#NULL!	#NULL!		2009	8	10	1		38	3	5	#NULL!	1	1	2	2009	11	5	3	#NULL!	#NULL!	#NULL!	1	4	1	0	3	2	1	2	2	1	2		1	180	1	7.5	1
2	11	1	1	0	201101010	#NULL!	#NULL!	21	31	#NULL!	#NULL!	#NULL!		2009	7	24	4		39	3	13	#NULL!	1	2	2	2009	11	11	8	#NULL!	#NULL!	#NULL!	1	5	1	0	3	2	1	2	2	1	2		1	90	1	20	1
2	11	2	1	0	201102010	#NULL!	#NULL!	29	12	#NULL!	#NULL!	#NULL!		2010	1	31	4		39	1	#NULL!	#NULL!	1	2	2	2010	4	23	2	4	#NULL!	#NULL!	1	5	1	1	3	2	1	2	2	1	2		1	140	1	13	1
2	12	2	1	0	201202010	1	1	42	7	12	#NULL!	#NULL!		2009	3	24	7		37	3	3	#NULL!	1	2	2	2009	11	24	2	#NULL!	#NULL!	#NULL!	1	7	1	4	4	3	1	2	2	1	2		1	80	1	5	1
2	12	3	1	0	201203010	0	0	20	12	#NULL!	#NULL!	#NULL!	过敏性休克	2009	7	22	1		37	2	#NULL!	#NULL!	1	1	1	2009	11	23	4	13	#NULL!	#NULL!	1	4	1	0	3	3	1	2	2	1	2		1	100	1	12	1
2	13	2	1	0	201302010	#NULL!	#NULL!	30	12	#NULL!	#NULL!	#NULL!		2009	4	7	4		41	1	#NULL!	#NULL!	1	2	1	2009	12	1	4	#NULL!	#NULL!	#NULL!	1	3	1	1	2	2	1	2	2	1	2		1	100	1	10	1
2	14	1	1	0	201401010	0	0	35	1	#NULL!	#NULL!	#NULL!		2009	7	18	4		40	3	#NULL!	4	1	1	2	2009	12	4	4	#NULL!	#NULL!	#NULL!	1	3	1	1	2	2	1	2	2	1	2		1	50	1	5	1
2	14	3	1	0	201403010	#NULL!	#NULL!	26	3	#NULL!	#NULL!	#NULL!		2010	6	9	4		36	3	#NULL!	8	1	1	1	2010	6	18	4	#NULL!	#NULL!	#NULL!	1	5	1	1	3	2	1	2	2	1	2		1	100	1	13	1
2	14	4	1	0	201404010	1	1	26	12	#NULL!	#NULL!	#NULL!		2010	6	9	4		39	3	#NULL!	8	1	1	2	2010	8	25	2	#NULL!	#NULL!	#NULL!	1	4	1	1	4	3	1	2	2	2	#NULL!		#NULL!	#NULL!	#NULL!	#NULL!	#NULL!
2	16	3	1	0	201603010	#NULL!	#NULL!	33	13	#NULL!	#NULL!	#NULL!		2009	12	25	4		36	1	#NULL!	#NULL!	1	2	2	2010	3	19	10	#NULL!	#NULL!	#NULL!	1	4	1	2	2	3	1	2	2	1	2		1	80	1	7.5	1
2	17	1	1	0	201701010	#NULL!	#NULL!	20	1	#NULL!	#NULL!	#NULL!		2009	11	7	1		40	3	#NULL!	3	1	1	2	2010	1	9	3	#NULL!	#NULL!	#NULL!	1	4	1	0	3	3	1	2	2	1	3		1	42	1	15	1
2	17	1	2	0	201701020	0	1	32	28	#NULL!	#NULL!	#NULL!		2009	10	6	1		40	3	17	#NULL!	1	2	2	2010	1	9	2	#NULL!	#NULL!	#NULL!	1	3	1	1	2	3	1	2	2	1	2		1	60	1	20	1
2	17	2	1	0	201702010	0	0	32	28	#NULL!	#NULL!	#NULL!		2009	10	6	1		40	3	17	#NULL!	1	2	2	2010	5	27	8	#NULL!	#NULL!	#NULL!	1	4	1	1	4	2	1	2	2	1	2		1	80	1	20	1
2	18	1	1	0	201801010	0	0	22	48	#NULL!	#NULL!	#NULL!		2009	5	14	4		36	3	1	#NULL!	1	1	2	2009	11	5	4	#NULL!	#NULL!	#NULL!	1	4	1	0	3	2	1	2	2	1	2		1	110	1	4	1
2	19	2	1	0	201902010	#NULL!	#NULL!	32	3	#NULL!	#NULL!	#NULL!		2009	11	5	4		37	3	2	#NULL!	1	1	2	2010	1	29	3	#NULL!	#NULL!	#NULL!	1	5	1	1	4	3	1	2	2	1	2		1	70	1	21	1
2	20	1	1	0	202001010	0	0	34	34	#NULL!	#NULL!	#NULL!		2009	11	2	7		40	3	#NULL!	10	1	1	1	2010	3	1	3	#NULL!	#NULL!	#NULL!	1	3	1	1	2	3	1	2	2	1	2		1	60	1	20	1
2	20	2	1	0	202002010	#NULL!	#NULL!	29	3	#NULL!	#NULL!	#NULL!		2009	12	26	1		34	1	#NULL!	#NULL!	1	1	2	2010	4	7	4	#NULL!	#NULL!	#NULL!	1	6	1	0	4	3	1	2	2	1	2		1	250	1	6	1
2	22	1	1	0	202201010	#NULL!	#NULL!	27	13	#NULL!	#NULL!	#NULL!		2009	12	4	4		31	3	12	#NULL!	1	2	2	2010	3	27	3	#NULL!	#NULL!	#NULL!	1	5	1	1	4	2	1	2	2	1	2		1	200	1	30	1
2	23	2	1	0	202302010	0	0	31	12	#NULL!	#NULL!	#NULL!		2009	10	16	4		39	3	#NULL!	1	1	1	2	2009	12	22	4	#NULL!	#NULL!	#NULL!	1	5	1	1	3	2	1	2	2	1	2		1	100	1	5	1
2	24	1	1	0	202401010	#NULL!	#NULL!	20	13	#NULL!	#NULL!	#NULL!		2009	12	15	4		34	3	#NULL!	1	1	2	2	2010	3	23	3	#NULL!	#NULL!	#NULL!	1	4	1	0	3	2	1	2	2	1	2		1	120	1	23	1
2	25	1	1	0	202501010	0	1	25	1	#NULL!	#NULL!	#NULL!		2010	1	8	3		40	3	#NULL!	1	1	2	2	2010	3	12	3	#NULL!	#NULL!	#NULL!	1	5	1	0	3	2	1	2	2	1	1		1	280	1	7.5	1
2	26	1	1	0	202601010	#NULL!	#NULL!	31	1	#NULL!	#NULL!	#NULL!		2010	1	5	4		36	3	9	#NULL!	1	2	2	2010	4	20	2	#NULL!	#NULL!	#NULL!	1	6	1	2	4	3	1	2	2	1	2		1	60	1	20	1
2	27	1	1	0	202701010	#NULL!	#NULL!	32	22	#NULL!	#NULL!	#NULL!		2010	2	4	3		28	1	#NULL!	#NULL!	1	1	2	2010	4	16	4	2	#NULL!	#NULL!	1	5	1	2	4	3	1	2	2	1	2		1	80	1	15	1
3	3	1	1	0	300301010	#NULL!	#NULL!	28	1	18	#NULL!	#NULL!		2009	4	19	4		36	2	#NULL!	#NULL!	1	1	2	2009	6	13	2	#NULL!	#NULL!	#NULL!	1	5	1	1	4	3	1	2	2	1	2		1	80	1	10	1
3	3	2	1	0	300302010	0	0	20	7	12	#NULL!	#NULL!		2009	7	15	4		37	3	13	#NULL!	1	1	2	2009	8	13	4	#NULL!	#NULL!	#NULL!	1	4	1	0	3	2	1	2	2	1	4	土木结构	1	63	1	9	1
3	5	1	1	0	300501010	1	1	29	9	20	#NULL!	#NULL!		2009	7	12	4		36	3	3	#NULL!	1	2	2	2009	8	14	4	3	#NULL!	#NULL!	1	4	1	0	3	2	1	2	2	1	1		1	250	1	10	1
3	6	2	1	0	300602010	#NULL!	#NULL!	43	3	#NULL!	#NULL!	#NULL!		2009	9	8	4		30	3	#NULL!	5	1	1	1	2009	12	2	2	#NULL!	#NULL!	#NULL!	1	7	1	3	3	2	1	2	2	1	3		1	90	1	19	1
3	7	1	1	0	300701010	#NULL!	#NULL!	29	53	#NULL!	#NULL!	#NULL!	肝昏迷	2009	6	8	1		33	3	7	#NULL!	1	2	2	2009	8	13	4	2	3	#NULL!	1	5	1	1	4	2	1	2	2	1	2		1	150	1	35	1
3	10	1	1	0	301001010	0	0	39	16	#NULL!	#NULL!	#NULL!		2009	5	7	4		37	3	5	#NULL!	1	2	2	2009	7	17	2	#NULL!	#NULL!	#NULL!	1	3	1	0	3	2	1	2	2	1	1		1	50	1	11	1
3	14	3	1	0	301403010	#NULL!	#NULL!	26	1	#NULL!	#NULL!	#NULL!		2009	8	8	1		40	3	#NULL!	1	1	1	1	2009	10	27	7	2	#NULL!	#NULL!	1	3	1	0	3	3	1	2	2	1	3		1	30	1	25	1
3	18	2	1	0	301802010	1	1	31	1	#NULL!	#NULL!	#NULL!		2009	9	14	1		40	3	14	#NULL!	1	1	1	2010	1	22	9	#NULL!	#NULL!	#NULL!	1	7	1	0	3	3	1	2	2	1	4	篱笆	1	40	1	4	1
3	21	1	1	0	302101010	0	0	29	12	#NULL!	#NULL!	#NULL!		2009	8	10	4		40	3	#NULL!	1	1	2	2	2009	11	24	4	#NULL!	#NULL!	#NULL!	1	4	1	1	3	2	1	2	2	1	4	土木	1	230	1	27	1
3	25	1	1	0	302501010	#NULL!	#NULL!	23	3	#NULL!	#NULL!	#NULL!		2009	7	28	1		37	3	4	#NULL!	1	1	2	2009	8	26	4	#NULL!	#NULL!	#NULL!	1	5	1	1	4	2	1	2	2	1	3		1	175	1	19	1
3	26	1	1	0	302601010	#NULL!	#NULL!	40	12	#NULL!	#NULL!	#NULL!		2009	7	21	4		40	2	#NULL!	#NULL!	1	2	2	2009	10	17	6	#NULL!	#NULL!	#NULL!	1	5	1	3	2	2	1	2	2	1	4	砖瓦楼房	1	120	1	20	1
3	27	1	1	0	302701010	0	0	22	29	#NULL!	#NULL!	#NULL!		2009	9	16	4		40	3	3	#NULL!	1	1	1	2009	10	28	2	#NULL!	#NULL!	#NULL!	1	3	1	1	2	2	1	2	2	1	2		1	66	1	3	1
3	28	1	1	0	302801010	#NULL!	#NULL!	20	23	30	#NULL!	#NULL!		2009	10	7	4		36	3	#NULL!	2	1	2	1	2009	10	27	3	#NULL!	#NULL!	#NULL!	1	6	1	0	3	2	1	2	2	1	4	土木平房	1	130	1	40	1
3	28	1	2	0	302801020	0	0	35	15	#NULL!	#NULL!	#NULL!		2010	1	21	4		37	3	#NULL!	6	1	2	1	2010	1	22	4	3	#NULL!	#NULL!	1	6	1	1	4	2	1	2	2	1	2		1	100	1	30	1
3	28	2	1	0	302802010	#NULL!	#NULL!	19	3	16	#NULL!	#NULL!		2009	7	24	4		36	1	#NULL!	6	1	1	1	2009	8	13	2	#NULL!	#NULL!	#NULL!	1	6	1	0	3	2	1	2	2	1	4	土木平房	1	150	1	6	1
3	29	3	1	0	302903010	0	0	21	34	#NULL!	#NULL!	#NULL!		2009	10	28	7		39	3	#NULL!	3	1	1	2	2010	1	31	3	#NULL!	#NULL!	#NULL!	1	4	1	0	3	2	1	2	2	1	1		1	120	1	1	1
3	30	1	1	0	303001010	#NULL!	#NULL!	20	15	#NULL!	#NULL!	#NULL!		2009	9	12	3		32	3	#NULL!	5	1	1	1	2009	12	8	2	3	4	#NULL!	1	8	1	1	4	2	1	2	2	1	3		1	148	1	100	1
3	30	2	1	0	303002010	1	1	26	1	#NULL!	#NULL!	#NULL!		2009	8	21	3		30	3	#NULL!	5	1	1	2	2009	12	8	2	#NULL!	#NULL!	#NULL!	1	7	1	2	4	2	1	2	2	1	3		1	25	1	3	1
3	31	1	1	0	303101010	0	0	31	12	#NULL!	#NULL!	#NULL!		2009	8	26	4		37	3	1	#NULL!	1	2	2	2009	12	9	2	8	#NULL!	#NULL!	1	2	1	0	1	2	1	2	2	2	#NULL!		#NULL!	#NULL!	#NULL!	#NULL!	#NULL!
3	32	1	1	0	303201010	0	0	19	1	#NULL!	#NULL!	#NULL!		2009	9	9	1		39	3	#NULL!	2	1	1	1	2009	12	12	4	3	#NULL!	#NULL!	1	4	1	0	3	2	1	2	2	1	4	木房子	1	170	1	30	1
3	36	1	1	0	303601010	0	0	23	14	35	#NULL!	#NULL!		2009	11	27	1		39	3	4	#NULL!	1	2	2	2010	1	18	2	#NULL!	#NULL!	#NULL!	1	2	1	0	1	2	1	2	2	1	3		1	30	1	40	1
3	38	1	1	0	303801010	0	0	28	12	#NULL!	#NULL!	#NULL!		2009	10	27	3		40	3	#NULL!	7	1	1	1	2010	1	19	8	#NULL!	#NULL!	#NULL!	1	4	1	0	3	2	1	2	2	1	2		1	155	1	18	1
3	42	1	1	0	304201010	#NULL!	#NULL!	20	1	7	22	23		2009	11	12	7		37	3	5	#NULL!	1	2	2	2010	1	26	17	#NULL!	#NULL!	#NULL!	1	7	1	0	3	2	1	2	2	1	3		1	600	1	9	1
3	45	1	1	0	304501010	#NULL!	#NULL!	32	34	#NULL!	#NULL!	#NULL!		2009	11	26	3		39	3	#NULL!	4	1	1	2	2010	1	31	2	#NULL!	#NULL!	#NULL!	1	4	1	1	4	3	1	2	2	1	3		1	27	1	20	1
3	46	2	1	0	304602010	#NULL!	#NULL!	33	12	#NULL!	#NULL!	#NULL!		2010	3	2	3		40	1	#NULL!	#NULL!	1	1	2	2010	5	4	2	4	3	#NULL!	1	5	1	1	4	3	1	2	2	1	3		1	250	1	23	1
3	48	1	1	0	304801010	#NULL!	#NULL!	29	12	28	#NULL!	#NULL!		2009	10	18	4		39	3	#NULL!	3	1	2	1	2010	2	2	2	4	#NULL!	#NULL!	1	3	1	1	2	3	1	2	2	1	3		1	25	1	16	1
3	48	1	2	0	304801020	#NULL!	#NULL!	28	12	#NULL!	#NULL!	#NULL!		2010	6	14	4		40	1	#NULL!	#NULL!	1	2	2	2010	9	16	7	8	#NULL!	#NULL!	1	6	1	1	4	2	1	2	2	1	3		1	160	1	26	1
3	49	1	1	0	304901010	#NULL!	#NULL!	23	39	40	#NULL!	#NULL!		2009	12	8	4		34	1	#NULL!	#NULL!	1	1	1	2010	2	4	4	#NULL!	#NULL!	#NULL!	1	5	1	0	3	2	1	2	2	1	2		1	200	1	30	1
3	50	1	1	0	305001010	#NULL!	#NULL!	22	13	#NULL!	#NULL!	#NULL!		2009	12	14	4		28	1	#NULL!	#NULL!	1	1	2	2010	2	8	2	#NULL!	#NULL!	#NULL!	1	5	1	1	4	3	1	2	2	1	4	土木	1	100	1	40	1
3	51	1	1	0	305101010	#NULL!	#NULL!	24	34	#NULL!	#NULL!	#NULL!		2009	12	3	3		41	3	5	#NULL!	1	1	2	2010	2	24	7	8	#NULL!	#NULL!	1	5	1	0	3	3	1	2	2	1	2		1	85	1	4	1
3	51	2	1	0	305102010	1	1	21	1	#NULL!	#NULL!	#NULL!		2010	1	17	3		40	3	1	#NULL!	1	1	2	2010	2	24	2	#NULL!	#NULL!	#NULL!	1	4	1	2	2	3	1	2	2	3	#NULL!		#NULL!	#NULL!	#NULL!	#NULL!	#NULL!
3	52	2	1	0	305202010	1	1	36	34	#NULL!	#NULL!	#NULL!		2009	12	23	4		38	3	#NULL!	8	1	1	1	2010	2	26	2	#NULL!	#NULL!	#NULL!	1	3	1	1	2	2	1	2	2	1	4	石头房	1	40	1	20	1
3	53	1	1	0	305301010	#NULL!	#NULL!	30	12	#NULL!	#NULL!	#NULL!		2010	1	20	4		40	3	#NULL!	5	1	1	2	2010	2	24	2	4	#NULL!	#NULL!	1	6	1	1	4	3	1	2	2	1	3		1	120	1	18	1
3	53	2	1	0	305302010	0	0	22	1	34	#NULL!	#NULL!	衰竭循环	2009	12	2	3		41	3	#NULL!	2	1	1	1	2010	2	25	4	#NULL!	#NULL!	#NULL!	1	5	1	0	3	3	1	2	2	1	3		1	230	1	35	1
3	54	1	1	0	305401010	0	0	28	1	34	#NULL!	#NULL!		2010	1	14	3		38	3	#NULL!	3	1	1	1	2010	3	30	2	3	#NULL!	#NULL!	1	4	1	1	4	2	1	2	2	1	3		1	80	1	30	1
3	56	1	1	0	305601010	1	1	30	15	#NULL!	#NULL!	#NULL!		2009	9	27	4		35	3	#NULL!	10	1	1	1	2009	12	10	2	4	#NULL!	#NULL!	1	5	1	1	4	3	1	2	2	1	3		1	100	1	30	1
3	58	1	1	0	305801010	0	0	25	1	#NULL!	#NULL!	#NULL!	子宫内翻	2010	3	17	4		42	3	#NULL!	13	1	1	1	2010	5	6	8	7	2	15	1	8	1	1	4	2	1	2	2	1	3		1	180	1	29	1
3	64	1	1	0	306401010	0	0	31	1	12	15	#NULL!		2010	5	1	4		40	2	#NULL!	#NULL!	1	1	2	2010	8	27	3	4	#NULL!	#NULL!	1	5	1	1	4	2	1	2	2	1	2		1	200	1	33	1
3	65	1	1	0	306501010	0	0	21	1	37	#NULL!	#NULL!		2010	5	12	1		35	3	#NULL!	1	1	1	1	2010	7	26	2	#NULL!	#NULL!	#NULL!	1	4	1	0	3	2	1	2	2	1	3		1	100	1	8	1
[truncated: 206 more columns]
